# Supplementary material for: Amnion signals are essential for mesoderm formation in primates
Source: Nat Commun. 2021 Aug 26;12:5126. doi: 10.1038/s41467-021-25186-2 (PMC8390679; doi:10.1038/s41467-021-25186-2)
Supplement: Supplementary file 2 — Supplementary Data 1 [file 41467_2021_25186_MOESM2_ESM.xlsx]

## Sheet: DEGs Figure 1c
t	df	p.val	mean1	mean2	diff.mean	conf.int.l	conf.int.h	fdr	mean1.umi	mean2.umi	det.rate1	det.rate2	gene	celltype	gene_symobl
279.258	744.311	<2,22E-308	10.9476	-1.91533	12.8629	12.7725	12.9533	<2,22E-308	51.268	0.193764	0.998527	0.0819376	ENSMFAG00000004232	Epi-derived	POU5F1
200.305	775.96	<2,22E-308	10.8159	-1.89229	12.7082	12.5836	12.8327	<2,22E-308	76.2401	0.431332	1	0.137851	ENSMFAG00000039100	Epi-derived	IFITM1
94.5623	689.499	<2,22E-308	10.2385	-1.79128	12.0298	11.78	12.2796	<2,22E-308	230.249	0.368977	0.970545	0.0489565	ENSMFAG00000041622	Epi-derived	KHDC3L
85.9522	697.023	<2,22E-308	9.92851	-1.73704	11.6656	11.3991	11.932	<2,22E-308	89.4963	0.28472	0.967599	0.0698274	ENSMFAG00000045714	Epi-derived	DPPA5
109.317	805.683	<2,22E-308	9.46475	-1.6559	11.1207	10.921	11.3203	<2,22E-308	36.9867	2.24246	1	0.435455	ENSMFAG00000034640	Epi-derived	LOC102145938
83.0338	1110.14	<2,22E-308	8.90395	-1.55779	10.4617	10.2145	10.709	<2,22E-308	51.6053	4.74517	0.998527	0.340119	ENSMFAG00000040595	Epi-derived	LOC102146935
68.3443	763.996	<2,22E-308	8.46167	-1.48041	9.94208	9.65651	10.2277	<2,22E-308	35.0353	1.73641	0.988218	0.372842	ENSMFAG00000042235	Epi-derived	SNRPN
57.4605	1035.46	<2,22E-308	6.63311	-1.1605	7.79361	7.52746	8.05976	<2,22E-308	55.1797	18.0631	0.994109	0.758052	ENSMFAG00000042185	Epi-derived	APOE
67.3555	708.123	<2,22E-308	8.4777	-1.48322	9.96091	9.67057	10.2513	<2,22E-308	24.7099	0.364339	0.982327	0.121618	ENSMFAG00000040045	Epi-derived	IGFBP2
66.3451	701.035	2.20411e-304	7.97755	-1.39571	9.37326	9.09588	9.65064	2.10686e-302	14.9013	0.609121	0.989691	0.181912	ENSMFAG00000030756	Epi-derived	ENO3
55.7384	844.817	2.97218e-285	2.03624	-0.35625	2.39249	2.30824	2.47674	2.52695e-283	39.7658	17.0021	0.998527	0.979902	ENSMFAG00000031194	Epi-derived	LSM4
54.5687	825.532	4.54838e-276	3.53899	-0.619164	4.15815	4.00858	4.30772	3.61286e-274	51.271	15.0577	1	0.961608	ENSMFAG00000001457	Epi-derived	NAP1L1
47.6048	1092.62	1.05312e-268	5.0779	-0.888404	5.96631	5.72039	6.21222	7.88399e-267	38.7025	10.1948	0.994109	0.821953	ENSMFAG00000000818	Epi-derived	MDK
49.0921	908.72	7.83746e-258	1.34119	-0.234647	1.57583	1.51284	1.63883	5.47942e-256	63.0928	35.8531	1	0.993301	ENSMFAG00000045028	Epi-derived	ATP5MC2
49.5004	834.239	1.74803e-250	2.41912	-0.423236	2.84235	2.72965	2.95506	1.15078e-248	311.99	157.511	1	0.998196	ENSMFAG00000031087	Epi-derived	PTMA
53.466	697.277	7.08675e-249	7.45509	-1.3043	8.7594	8.43773	9.08106	4.55896e-247	20.8999	0.316929	0.955817	0.117753	ENSMFAG00000040568	Epi-derived	FOXH1
49.1593	828.478	7.65144e-248	3.35825	-0.587542	3.94579	3.78824	4.10334	4.8304e-246	28.62	8.6738	1	0.904664	ENSMFAG00000019212	Epi-derived	MARCKSL1
43.8622	1137.21	8.98926e-247	1.13906	-0.199284	1.33834	1.27848	1.39821	5.63294e-245	268.682	192.446	1	0.999742	ENSMFAG00000039479	Epi-derived	RPL18
44.8379	1053.15	1.94083e-246	3.89481	-0.681416	4.57623	4.37596	4.7765	1.2117e-244	16.5596	3.69338	0.994109	0.569441	ENSMFAG00000031790	Epi-derived	NME4
47.4129	808.292	1.17472e-235	5.23828	-0.916462	6.15474	5.89993	6.40955	6.90104e-234	26.0854	6.49936	0.977909	0.667611	ENSMFAG00000034485	Epi-derived	CD9
45.3668	886.585	2.54739e-233	1.50224	-0.262824	1.76507	1.68871	1.84142	1.48107e-231	36.1134	18.0611	1	0.992012	ENSMFAG00000037657	Epi-derived	ATP5IF1
49.1801	725.008	3.78748e-233	6.68401	-1.1694	7.8534	7.5399	8.16691	2.18704e-231	99.3932	18.2285	0.998527	0.948467	ENSMFAG00000036887	Epi-derived	BNIP3
45.6856	844.914	1.70365e-230	1.40906	-0.246521	1.65558	1.58445	1.72671	9.64013e-229	57.8233	32.5321	1	0.991755	ENSMFAG00000029387	Epi-derived	PRDX1
43.8267	934.667	6.87534e-229	1.96006	-0.342921	2.30298	2.19985	2.4061	3.85178e-227	11.0442	3.49137	0.988218	0.802628	ENSMFAG00000045820	Epi-derived	ARL3
47.3032	758.544	1.81468e-228	2.87308	-0.502659	3.37574	3.23564	3.51583	1.00995e-226	12.2828	2.63257	0.989691	0.756764	ENSMFAG00000034091	Epi-derived	HINT2
47.3388	732.61	4.6595e-225	7.31852	-1.28041	8.59893	8.24232	8.95554	2.50267e-223	25.5258	2.39294	0.960236	0.209997	ENSMFAG00000026088	Epi-derived
44.9074	833.705	9.18214e-225	1.98887	-0.347962	2.33683	2.23469	2.43897	4.91622e-223	17.2695	5.97295	0.994109	0.936872	ENSMFAG00000044468	Epi-derived	ADH5
47.0353	708.131	4.65084e-220	4.99252	-0.873466	5.86599	5.62113	6.11084	2.40635e-218	7.48306	0.454264	0.967599	0.226746	ENSMFAG00000035429	Epi-derived	CXADR
40.2812	1113.11	1.38464e-219	2.16277	-0.378387	2.54115	2.41737	2.66493	7.12058e-218	56.0368	29.0889	0.998527	0.961865	ENSMFAG00000041588	Epi-derived	STMN1
44.2247	822.165	1.41694e-219	2.11194	-0.369495	2.48144	2.3713	2.59157	7.26463e-218	18.3255	6.45916	1	0.90724	ENSMFAG00000043083	Epi-derived	ANP32A
47.4247	681.778	4.34873e-218	7.07418	-1.23766	8.31184	7.96772	8.65596	2.1963e-216	11.673	0.201237	0.944035	0.146354	ENSMFAG00000037193	Epi-derived	ZNF676
45.1504	752.182	2.43747e-216	2.04482	-0.357751	2.40257	2.29811	2.50703	1.19535e-214	11.8675	3.67328	0.992636	0.869106	ENSMFAG00000031090	Epi-derived	PAFAH1B3
44.3439	786.113	4.0663e-216	2.51574	-0.440142	2.95588	2.82504	3.08673	1.98837e-214	42.8174	15.948	0.997054	0.967276	ENSMFAG00000002535	Epi-derived	SET
41.2716	971.998	6.38632e-216	2.24918	-0.393506	2.64269	2.51703	2.76835	3.10489e-214	48.2739	23.2559	0.998527	0.976037	ENSMFAG00000040582	Epi-derived	CHCHD10
45.7203	716.495	1.24692e-214	5.53126	-0.967721	6.49898	6.21991	6.77806	5.97638e-213	7.54639	0.367173	0.960236	0.118526	ENSMFAG00000036656	Epi-derived	CRABP2
40.0867	1028.77	2.16318e-212	1.29688	-0.226895	1.52377	1.44918	1.59836	1.01947e-210	246.915	167.268	1	0.998712	ENSMFAG00000043131	Epi-derived	RPL28
42.4451	833.97	1.4032e-210	2.21765	-0.387989	2.60564	2.48514	2.72613	6.48654e-209	251.302	135.43	1	0.992785	ENSMFAG00000001880	Epi-derived	GAPDH
45.6314	684.436	8.87653e-210	7.0746	-1.23774	8.31233	7.95467	8.67	4.06998e-208	13.701	0.224427	0.951399	0.129348	ENSMFAG00000036320	Epi-derived	DPPA4
44.5916	686.724	5.89848e-205	6.29094	-1.10063	7.39157	7.06611	7.71703	2.5854e-203	157.175	28.2213	0.998527	0.99227	ENSMFAG00000039066	Epi-derived	SSB
38.7526	1001.46	1.94309e-201	3.20427	-0.560602	3.76487	3.57423	3.95551	8.36517e-200	12.9823	2.93764	0.9838	0.611698	ENSMFAG00000033853	Epi-derived	CSRP2
43.4506	702.149	3.36528e-201	4.84486	-0.847633	5.6925	5.43528	5.94972	1.44145e-199	5.73638	0.282659	0.944035	0.113888	ENSMFAG00000043180	Epi-derived	IGFBP4
36.0745	1373.89	4.75973e-201	1.25254	-0.219138	1.47168	1.39165	1.55171	2.03358e-199	404.097	305.553	1	0.999227	ENSMFAG00000045026	Epi-derived	EEF1A1
39.0677	942.256	2.88232e-199	3.59063	-0.628199	4.21883	4.00691	4.43076	1.21007e-197	12.7408	3.32363	0.986745	0.572533	ENSMFAG00000001044	Epi-derived	FUOM
39.9602	862.779	1.82158e-198	1.33399	-0.233388	1.56738	1.49039	1.64436	7.5723e-197	117.016	70.999	1	0.996135	ENSMFAG00000032247	Epi-derived	LDHB
42.6002	685.073	9.70338e-195	6.02785	-1.0546	7.08246	6.75603	7.40889	3.94643e-193	7.46539	0.130894	0.920471	0.0438031	ENSMFAG00000002640	Epi-derived	OLFM2
42.1554	688.365	7.08267e-193	4.65535	-0.814476	5.46983	5.21507	5.72459	2.8329e-191	39.1031	8.39449	1	0.942541	ENSMFAG00000038312	Epi-derived	DENR
39.9936	794.616	1.71507e-192	1.41872	-0.248213	1.66694	1.58512	1.74875	6.79563e-191	33.1782	18.2899	0.998527	0.982221	ENSMFAG00000000302	Epi-derived	HSBP1
36.3485	1062.82	1.17389e-188	1.14728	-0.200722	1.348	1.27523	1.42077	4.50365e-187	125.462	77.0211	1	0.990466	ENSMFAG00000030905	Epi-derived	HMGB1
38.4113	821.244	1.39859e-185	1.98526	-0.34733	2.33259	2.21339	2.45178	5.2351e-184	9.83358	2.93043	0.982327	0.776862	ENSMFAG00000000150	Epi-derived	PCBD1
40.6427	686.896	6.51296e-185	4.86635	-0.851391	5.71774	5.44152	5.99396	2.41651e-183	5.14433	0.125225	0.917526	0.070085	ENSMFAG00000031314	Epi-derived	UCHL1
35.4112	1101.53	5.23721e-184	1.27858	-0.223694	1.50227	1.41903	1.58552	1.93468e-182	377.072	282.264	1	1	ENSMFAG00000032415	Epi-derived	RPL41
38.005	829.459	8.01073e-184	1.70239	-0.297841	2.00023	1.89692	2.10353	2.94638e-182	19.377	7.97063	0.997054	0.946663	ENSMFAG00000039443	Epi-derived	POLR2I
36.8259	905.751	3.40673e-182	1.27793	-0.223581	1.50151	1.42149	1.58153	1.22635e-180	24.9485	12.7629	0.995582	0.972687	ENSMFAG00000043429	Epi-derived	PRMT1
38.8441	739.8	9.16527e-181	4.36433	-0.763562	5.1279	4.86873	5.38706	3.27146e-179	7.97054	1.10255	0.958763	0.301469	ENSMFAG00000037952	Epi-derived	MFGE8
39.3643	695.229	4.06896e-179	5.39189	-0.943337	6.33522	6.01924	6.65121	1.43422e-177	30.9632	4.17805	0.994109	0.821695	ENSMFAG00000045606	Epi-derived	PSIP1
37.082	836.028	9.53532e-179	1.29654	-0.226835	1.52337	1.44274	1.604	3.34706e-177	17.8866	8.97939	0.997054	0.962896	ENSMFAG00000039061	Epi-derived	NDUFB1
35.9404	923.515	1.20254e-177	1.58655	-0.277575	1.86413	1.76234	1.96592	4.18637e-176	82.5258	42.8575	1	0.987117	ENSMFAG00000041955	Epi-derived	ENO1
34.5151	1072.46	3.52588e-176	1.17223	-0.205088	1.37732	1.29902	1.45562	1.21744e-174	16.0295	8.26333	0.998527	0.952332	ENSMFAG00000031867	Epi-derived	CFDP1
37.2449	788.187	6.21916e-176	1.9151	-0.335056	2.25016	2.13156	2.36875	2.13866e-174	8.72312	2.7596	0.974963	0.766813	ENSMFAG00000014731	Epi-derived	ITM2C
38.4426	704.754	3.69935e-175	4.78934	-0.837919	5.62726	5.33987	5.91466	1.26443e-173	10.782	1.06339	0.966127	0.424375	ENSMFAG00000003009	Epi-derived	PKIG
37.2121	769.968	3.1545e-174	2.27892	-0.398708	2.67763	2.53637	2.81888	1.06529e-172	15.4168	5.05566	0.989691	0.829941	ENSMFAG00000037808	Epi-derived	LIN28A
37.37	754.387	8.38346e-174	2.62691	-0.45959	3.0865	2.92436	3.24864	2.82549e-172	8.82916	1.98299	0.966127	0.64571	ENSMFAG00000043849	Epi-derived	PGRMC1
35.2367	924.314	4.18356e-173	0.964247	-0.1687	1.13295	1.06985	1.19605	1.3906e-171	106.247	70.1319	1	0.997681	ENSMFAG00000034356	Epi-derived	CHCHD2
36.2058	817.063	5.29298e-172	1.59458	-0.27898	1.87356	1.77199	1.97514	1.74565e-170	18.056	7.62226	0.994109	0.942798	ENSMFAG00000001409	Epi-derived	LOC102137003
36.5226	786.414	1.51721e-171	1.61003	-0.281682	1.89171	1.79004	1.99339	4.9941e-170	10.3034	3.79	0.989691	0.873744	ENSMFAG00000036790	Epi-derived	CBX1
38.1654	678.608	4.52868e-171	6.12536	-1.07166	7.19703	6.82677	7.56729	1.48202e-169	6.62003	0.0234476	0.851252	0.0164906	ENSMFAG00000032576	Epi-derived	PTPRZ1
36.1925	775.979	8.70552e-169	3.12879	-0.547398	3.67619	3.4768	3.87558	2.80017e-167	10.9161	2.46019	0.977909	0.541098	ENSMFAG00000003315	Epi-derived	ASS1
36.3956	760.234	1.04223e-168	1.70172	-0.297724	1.99944	1.8916	2.10729	3.34601e-167	8.05596	2.59624	0.980854	0.792837	ENSMFAG00000042972	Epi-derived	FAM136A
32.217	1324.38	1.24271e-168	0.750258	-0.131261	0.88152	0.827842	0.935197	3.97456e-167	157.918	114.347	1	0.996393	ENSMFAG00000031439	Epi-derived	RPL3
37.5564	678.686	7.38204e-168	6.28983	-1.10044	7.39026	7.0039	7.77663	2.34328e-166	9.53166	0.0273125	0.832106	0.0195826	ENSMFAG00000037727	Epi-derived	UTF1
33.1255	1078.98	1.4133e-166	1.17301	-0.205225	1.37824	1.2966	1.45988	4.4363e-165	68.7894	41.9013	0.998527	0.986601	ENSMFAG00000042853	Epi-derived	SLC25A5
32.2885	1217.52	9.69201e-166	1.07974	-0.188907	1.26865	1.19157	1.34574	3.00879e-164	129.289	80.2046	1	0.987374	ENSMFAG00000038525	Epi-derived	HSP90AB1
32.317	1204.42	1.67398e-165	1.7324	-0.303091	2.03549	1.91191	2.15906	5.16827e-164	44.3063	21.4076	1	0.974233	ENSMFAG00000030961	Epi-derived	DYNLL1
35.4287	789.724	2.52217e-165	1.89981	-0.332381	2.23219	2.10851	2.35587	7.74456e-164	13.9146	5.49807	0.988218	0.800825	ENSMFAG00000038631	Epi-derived	DDT
35.4862	780.889	5.19296e-165	1.73084	-0.302819	2.03366	1.92116	2.14615	1.59166e-163	8.6863	2.86473	0.969072	0.795414	ENSMFAG00000044039	Epi-derived	CUTA
35.5349	776.455	5.77184e-165	2.66567	-0.466372	3.13204	2.95902	3.30506	1.76589e-163	9.33137	2.36795	0.970545	0.615305	ENSMFAG00000046306	Epi-derived	PNRC1
35.5085	770.916	2.16248e-164	1.5456	-0.270411	1.81601	1.71562	1.91641	6.5686e-163	7.81149	2.68256	0.974963	0.804947	ENSMFAG00000039498	Epi-derived	THYN1
35.5382	766.907	2.92678e-164	1.52531	-0.26686	1.79217	1.69317	1.89116	8.87423e-163	24.8218	12.2409	0.995582	0.973976	ENSMFAG00000042090	Epi-derived	MDH1
35.3953	757.635	1.01917e-162	5.78066	-1.01135	6.79201	6.41531	7.16871	3.03045e-161	27.9558	3.89693	0.960236	0.391136	ENSMFAG00000003625	Epi-derived	ID1
35.4025	735.729	4.74421e-161	2.26268	-0.395866	2.65854	2.51112	2.80597	1.39595e-159	5.23859	1.05669	0.949926	0.531306	ENSMFAG00000001635	Epi-derived	MSH2
35.6194	707.807	5.42382e-160	5.1247	-0.896591	6.02129	5.6894	6.35318	1.58764e-158	18.7953	2.4504	0.964654	0.548312	ENSMFAG00000031887	Epi-derived	L1TD1
35.2642	708.994	4.06704e-158	4.41958	-0.773227	5.1928	4.9037	5.48191	1.17826e-156	5.29013	0.297346	0.896907	0.0845143	ENSMFAG00000031211	Epi-derived	FABP3
33.6139	833.313	3.15471e-157	1.72702	-0.302151	2.02917	1.91068	2.14766	9.0619e-156	13.8247	5.53826	0.985272	0.848235	ENSMFAG00000002526	Epi-derived	PARP1
31.0099	1245.13	6.36875e-157	0.797961	-0.139607	0.937568	0.878252	0.996884	1.81708e-155	60.3432	40.3424	1	0.996135	ENSMFAG00000036635	Epi-derived	SERBP1
32.6886	933.701	7.59959e-157	1.15033	-0.201257	1.35159	1.27045	1.43274	2.1646e-155	20.0677	10.8944	0.997054	0.955682	ENSMFAG00000043279	Epi-derived	DEK
35.3712	679.225	3.34335e-156	5.06988	-0.887	5.95688	5.62621	6.28755	9.44344e-155	4.838	0.0273125	0.857143	0.0198402	ENSMFAG00000039735	Epi-derived	CXCL12
33.9358	781.204	7.80092e-156	1.51577	-0.265191	1.78096	1.67794	1.88398	2.19607e-154	12.7231	5.55965	0.986745	0.900541	ENSMFAG00000039162	Epi-derived	COX20
33.3297	828.038	3.80439e-155	1.09535	-0.191637	1.28699	1.21119	1.36278	1.06215e-153	13.0604	6.773	0.991163	0.952074	ENSMFAG00000033442	Epi-derived	PSMB4
34.9224	694.988	4.45654e-155	3.99889	-0.699625	4.69851	4.43436	4.96267	1.24218e-153	20.5376	3.70008	0.985272	0.799021	ENSMFAG00000044053	Epi-derived	HELLS
34.4979	716.706	1.94197e-154	2.81381	-0.492291	3.30611	3.11795	3.49426	5.34247e-153	6.60677	1.13734	0.951399	0.531306	ENSMFAG00000041552	Epi-derived	ACOT7
33.7747	773.193	2.46003e-154	2.21427	-0.387397	2.60166	2.45045	2.75288	6.74575e-153	4.8866	1.03221	0.929308	0.444473	ENSMFAG00000045343	Epi-derived	RBPMS2
34.6418	694.899	1.59907e-153	4.1665	-0.728949	4.89545	4.61799	5.17291	4.34961e-152	15.2592	2.33831	0.972018	0.710384	ENSMFAG00000043883	Epi-derived	ISOC1
33.7505	761.071	2.28914e-153	2.75324	-0.481693	3.23493	3.04678	3.42309	6.21669e-152	22.271	7.02319	0.997054	0.892296	ENSMFAG00000031715	Epi-derived	SLC39A4
32.7371	826.929	2.07103e-151	1.4698	-0.257149	1.72695	1.62341	1.83049	5.52677e-150	15.9411	7.78923	0.982327	0.923473	ENSMFAG00000032665	Epi-derived	GNAI2
32.419	861.31	2.43408e-151	1.33965	-0.234378	1.57403	1.47873	1.66932	6.48538e-150	25.0663	12.5383	0.995582	0.951044	ENSMFAG00000041878	Epi-derived	NPM3
34.2639	687.041	8.22966e-151	4.85583	-0.849552	5.70539	5.37845	6.03232	2.18583e-149	5.8704	0.169802	0.888071	0.102036	ENSMFAG00000040973	Epi-derived	HACD1
32.0209	898.302	1.062e-150	1.36023	-0.237979	1.59821	1.50025	1.69616	2.81629e-149	32.5832	16.991	1	0.968822	ENSMFAG00000043112	Epi-derived	NASP
30.2083	1236.2	1.37599e-150	1.39602	-0.24424	1.64026	1.53373	1.74679	3.64325e-149	68.838	39.0606	1	0.981706	ENSMFAG00000033000	Epi-derived	HSPD1
32.88	771.869	6.22971e-149	4.02025	-0.703362	4.72361	4.44159	5.00562	1.63158e-147	13.6524	2.67946	0.969072	0.472301	ENSMFAG00000045551	Epi-derived	LOC102116612
32.7556	780.306	1.01574e-148	1.3728	-0.240177	1.61297	1.51631	1.70964	2.65616e-147	7.52283	2.9178	0.967599	0.817057	ENSMFAG00000038417	Epi-derived	AKIRIN1
128.048	533.704	<2,22E-308	11.0409	-1.41802	12.4589	12.2678	12.65	<2,22E-308	40.4451	0.162584	0.984586	0.0388518	ENSMFAG00000003702	ExE-Mesenchyme	COL3A1
177.176	637.996	<2,22E-308	10.8442	-1.39276	12.237	12.1014	12.3726	<2,22E-308	29.7148	0.656273	1	0.230883	ENSMFAG00000046102	ExE-Mesenchyme	PITX1
118.713	528.539	<2,22E-308	10.7712	-1.38338	12.1546	11.9534	12.3557	<2,22E-308	23.1021	0.0757238	0.99422	0.0329126	ENSMFAG00000034472	ExE-Mesenchyme	HGF
115.539	820.476	<2,22E-308	10.4529	-1.3425	11.7954	11.595	11.9958	<2,22E-308	103.06	2.56768	0.992293	0.151695	ENSMFAG00000003332	ExE-Mesenchyme	VIM
113.597	544.478	<2,22E-308	10.4514	-1.34231	11.7937	11.5898	11.9977	<2,22E-308	25.6455	0.515219	0.998073	0.242267	ENSMFAG00000038764	ExE-Mesenchyme	TIMP1
93.5444	567.465	<2,22E-308	9.81478	-1.26055	11.0753	10.8428	11.3079	<2,22E-308	14.8786	0.574115	1	0.15219	ENSMFAG00000002896	ExE-Mesenchyme	TMEM88
91.9266	876.338	<2,22E-308	9.72368	-1.24885	10.9725	10.7383	11.2068	<2,22E-308	78.499	4.99852	1	0.343974	ENSMFAG00000036985	ExE-Mesenchyme	LGALS1
84.5733	561.216	<2,22E-308	9.65697	-1.24028	10.8972	10.6442	11.1503	<2,22E-308	18.8671	0.841376	1	0.278891	ENSMFAG00000044699	ExE-Mesenchyme	CTHRC1
77.3717	606.687	<2,22E-308	9.28551	-1.19257	10.4781	10.2121	10.744	<2,22E-308	27.2601	1.84534	0.998073	0.401386	ENSMFAG00000037543	ExE-Mesenchyme	BAMBI
74.2812	528.106	9.96746e-282	9.17395	-1.17824	10.3522	10.0784	10.626	1.70109e-279	15.973	0.614452	0.998073	0.37169	ENSMFAG00000031451	ExE-Mesenchyme	COL6A2
52.3315	711.928	3.39555e-246	7.53524	-0.967778	8.50302	8.18402	8.82203	4.55947e-244	24.0135	9.53749	0.998073	0.347686	ENSMFAG00000032168	ExE-Mesenchyme	FN1
55.2139	546.68	9.49563e-226	5.34246	-0.686151	6.02861	5.81413	6.24309	1.13941e-223	28.8921	6.77283	1	0.926998	ENSMFAG00000042629	ExE-Mesenchyme	EBPL
52.7808	546.813	9.15631e-217	8.42853	-1.08251	9.51104	9.15707	9.86501	1.01918e-214	14.9422	0.731255	0.949904	0.129423	ENSMFAG00000032675	ExE-Mesenchyme	VCAN
47.9062	645.797	9.19879e-215	6.72953	-0.864298	7.59383	7.28256	7.9051	1.01061e-212	107.071	34.0064	1	0.938134	ENSMFAG00000044914	ExE-Mesenchyme	S100A10
52.7432	521.959	2.73418e-211	8.3428	-1.0715	9.41429	9.06364	9.76495	2.89122e-209	11.0751	0.161346	0.974952	0.103935	ENSMFAG00000001224	ExE-Mesenchyme	CCDC80
51.5439	523.761	2.7077e-207	8.74034	-1.12255	9.86289	9.48698	10.2388	2.75974e-205	14.5761	0.207374	0.95183	0.0947785	ENSMFAG00000033990	ExE-Mesenchyme	COL1A1
50.2979	522.984	1.67056e-202	7.72302	-0.991896	8.71492	8.37454	9.0553	1.6626e-200	6.51638	0.0712695	0.969171	0.0346449	ENSMFAG00000024718	ExE-Mesenchyme	MEIS2
43.7572	644.063	4.27287e-195	6.89859	-0.886011	7.7846	7.43526	8.13395	4.10753e-193	39.1869	11.0893	0.998073	0.64093	ENSMFAG00000043121	ExE-Mesenchyme	TMSB4X
46.5856	560.361	7.4592e-195	5.483	-0.704202	6.1872	5.92633	6.44808	7.13007e-193	15.7091	3.1126	1	0.640683	ENSMFAG00000043860	ExE-Mesenchyme	CNN3
46.2228	534.737	6.4241e-189	6.74679	-0.866515	7.61331	7.28975	7.93686	5.84351e-187	25.5164	4.25118	0.996146	0.801039	ENSMFAG00000039661	ExE-Mesenchyme	ATP1B1
46.3028	525.232	1.497e-187	7.23988	-0.929844	8.16973	7.82311	8.51634	1.34722e-185	6.7052	0.213808	0.973025	0.126949	ENSMFAG00000002699	ExE-Mesenchyme	PITX2
43.9527	583.994	2.34178e-187	5.65496	-0.726286	6.38125	6.0961	6.66639	2.08529e-185	18.9672	4.66295	0.998073	0.748082	ENSMFAG00000000608	ExE-Mesenchyme	CD99
46.3581	521.523	4.19731e-187	8.16549	-1.04872	9.21421	8.82374	9.60468	3.69866e-185	14.2967	0.172977	0.94605	0.108636	ENSMFAG00000039337	ExE-Mesenchyme	SULT1C4
44.2926	557.103	1.13057e-184	4.65001	-0.597218	5.24723	5.01453	5.47993	9.75926e-183	25.8054	8.45583	1	0.863153	ENSMFAG00000043814	ExE-Mesenchyme	SERPINH1
41.6992	577.79	2.26438e-176	6.97313	-0.895584	7.86872	7.49809	8.23934	1.79864e-174	14.5395	2.73497	0.976879	0.323187	ENSMFAG00000000456	ExE-Mesenchyme	HAND1
43.4643	518.878	4.52818e-175	6.99538	-0.898442	7.89382	7.53703	8.25062	3.56336e-173	4.72447	0.0126206	0.95183	0.00569166	ENSMFAG00000043048	ExE-Mesenchyme	COL6A3
42.8402	526.29	1.07461e-173	7.33714	-0.942335	8.27948	7.89981	8.65914	8.34009e-172	9.6474	0.259342	0.942197	0.091809	ENSMFAG00000003938	ExE-Mesenchyme	APCDD1
39.6877	582.894	8.12741e-168	7.48347	-0.961129	8.4446	8.0267	8.8625	5.92705e-166	25.0963	4.23385	0.936416	0.251918	ENSMFAG00000001907	ExE-Mesenchyme	IGFBP3
40.4759	549.649	5.162e-167	5.43349	-0.697842	6.13133	5.83378	6.42888	3.7323e-165	11.6936	2.42712	0.992293	0.527592	ENSMFAG00000001737	ExE-Mesenchyme	COL4A2
39.2813	582.255	7.70845e-166	2.01719	-0.259075	2.27627	2.16245	2.39008	5.43413e-164	25.7091	16.5635	1	0.981688	ENSMFAG00000045134	ExE-Mesenchyme	SEPTIN7
37.8443	626.079	6.02387e-164	2.01278	-0.258509	2.27129	2.15343	2.38915	4.17696e-162	31.1541	19.5595	1	0.978223	ENSMFAG00000043651	ExE-Mesenchyme	GNAS
40.6784	519.527	1.27925e-163	6.5695	-0.843745	7.41325	7.05523	7.77127	8.83417e-162	4.42389	0.0227666	0.907514	0.0131156	ENSMFAG00000046008	ExE-Mesenchyme	HAND2
40.3686	526.785	2.3955e-163	7.62235	-0.978966	8.60132	8.18275	9.01989	1.64754e-161	18.5472	0.409552	0.919075	0.150705	ENSMFAG00000045679	ExE-Mesenchyme	PMP22
40.4474	519.668	1.15913e-162	8.18532	-1.05127	9.23659	8.78796	9.68521	7.84454e-161	16.0039	0.0626083	0.83237	0.0106409	ENSMFAG00000045597	ExE-Mesenchyme	POSTN
38.9578	556.272	4.33575e-161	5.63703	-0.723983	6.36101	6.04029	6.68173	2.86549e-159	22.0559	6.08562	0.996146	0.710715	ENSMFAG00000043363	ExE-Mesenchyme	HAPLN1
39.4222	536.128	1.56668e-160	5.69901	-0.731944	6.43095	6.1105	6.7514	1.03139e-158	8.85356	1.0151	0.978805	0.3561	ENSMFAG00000034266	ExE-Mesenchyme	GLIPR2
39.5964	524.661	9.94338e-160	6.41927	-0.82445	7.24372	6.88434	7.60311	6.47046e-158	9.84393	0.907696	0.982659	0.459292	ENSMFAG00000035325	ExE-Mesenchyme	IL6ST
39.5275	519.85	9.11466e-159	6.63145	-0.8517	7.48315	7.11123	7.85506	5.7974e-157	4.93834	0.0403366	0.924855	0.0296956	ENSMFAG00000003504	ExE-Mesenchyme	COL6A1
38.832	541.406	1.29082e-158	3.6723	-0.471647	4.14395	3.93433	4.35358	8.14901e-157	12.5723	3.75823	0.998073	0.758723	ENSMFAG00000033147	ExE-Mesenchyme	PPIC
38.0107	544.787	2.3499e-155	6.46199	-0.829936	7.29193	6.91509	7.66876	1.43014e-153	11.5645	1.77134	0.990366	0.40683	ENSMFAG00000003528	ExE-Mesenchyme	COL4A1
37.5783	518.781	3.60948e-150	6.5071	-0.83573	7.34283	6.95896	7.72671	2.07717e-148	4.58767	0.0165801	0.895954	0.010146	ENSMFAG00000044147	ExE-Mesenchyme	WNT2
36.012	577.875	8.36719e-150	2.17067	-0.278787	2.44946	2.31586	2.58305	4.78258e-148	10.4913	5.14873	1	0.878495	ENSMFAG00000022844	ExE-Mesenchyme	ALDH2
37.2922	521.824	2.72568e-149	5.94927	-0.764086	6.71336	6.3597	7.06701	1.54751e-147	4.02505	0.0992329	0.928709	0.0546894	ENSMFAG00000001590	ExE-Mesenchyme	EGFLAM
36.4537	547.603	1.43525e-148	5.46393	-0.701752	6.16569	5.83345	6.49792	8.09436e-147	10.4566	1.58748	0.974952	0.463004	ENSMFAG00000000377	ExE-Mesenchyme	CENPV
35.2268	599.23	4.04947e-148	2.18486	-0.280609	2.46546	2.32801	2.60292	2.27618e-146	17.3988	10.2772	0.998073	0.913635	ENSMFAG00000033268	ExE-Mesenchyme	CALU
34.7742	620.451	7.778e-148	2.22778	-0.286121	2.5139	2.37193	2.65587	4.3431e-146	21.7881	14.7493	1	0.950507	ENSMFAG00000030347	ExE-Mesenchyme	RABAC1
35.6973	540.005	3.20804e-144	3.95205	-0.507576	4.45962	4.21422	4.70503	1.74523e-142	3.91908	0.450878	0.938343	0.191289	ENSMFAG00000039540	ExE-Mesenchyme	IGF2BP2
35.3123	547.411	3.08575e-143	4.95315	-0.636151	5.5893	5.27838	5.90021	1.66798e-141	9.23699	1.42984	0.974952	0.524623	ENSMFAG00000036798	ExE-Mesenchyme	PLTP
34.9354	555.668	2.4973e-142	4.00176	-0.513961	4.51572	4.26183	4.76962	1.3456e-140	14.7129	3.93937	0.99422	0.685969	ENSMFAG00000007233	ExE-Mesenchyme	CD81
33.7465	614.152	5.34343e-142	4.49087	-0.576778	5.06765	4.77274	5.36255	2.85191e-140	20.2081	7.41821	1	0.863648	ENSMFAG00000000674	ExE-Mesenchyme	TERF1
35.1323	519.258	2.49868e-139	6.24694	-0.802317	7.04926	6.65508	7.44345	1.28496e-137	3.76108	0.0200445	0.884393	0.00940361	ENSMFAG00000003523	ExE-Mesenchyme	MMP28
34.7874	519.114	9.46525e-138	5.89304	-0.756865	6.64991	6.27437	7.02545	4.82357e-136	3.29094	0.0180648	0.88632	0.0111359	ENSMFAG00000045841	ExE-Mesenchyme	COL5A2
34.2175	535.347	7.4863e-137	4.59729	-0.590446	5.18773	4.88991	5.48556	3.79223e-135	7.36224	1.14081	0.959538	0.40683	ENSMFAG00000000829	ExE-Mesenchyme	COLEC11
32.431	634.217	8.97723e-137	1.50232	-0.192948	1.69527	1.59262	1.79792	4.5339e-135	17.632	11.2284	0.998073	0.969809	ENSMFAG00000022670	ExE-Mesenchyme	AP2S1
33.7432	541.555	2.98889e-135	5.12566	-0.658307	5.78397	5.44726	6.12068	1.47432e-133	8.80154	1.57783	0.986513	0.467706	ENSMFAG00000038613	ExE-Mesenchyme	SPARC
33.6339	519.164	1.74296e-132	5.68326	-0.729921	6.41318	6.03859	6.78777	8.26024e-131	3.2158	0.0178174	0.861272	0.0118782	ENSMFAG00000031047	ExE-Mesenchyme	CREB3L1
32.9365	534.894	8.65246e-131	3.09434	-0.397417	3.49176	3.2835	3.70002	4.04395e-129	5.09441	1.08933	0.959538	0.548627	ENSMFAG00000038827	ExE-Mesenchyme	TSPAN6
32.147	551.694	1.53079e-128	4.42583	-0.568425	4.99425	4.68909	5.29941	7.01881e-127	3.83622	0.388518	0.917148	0.123732	ENSMFAG00000045205	ExE-Mesenchyme	DPYSL3
32.7382	520.545	1.76582e-128	5.60439	-0.719792	6.32418	5.94468	6.70368	8.07456e-127	3.47977	0.0682999	0.880539	0.0489978	ENSMFAG00000041763	ExE-Mesenchyme	OLFML3
29.6248	751.866	2.07478e-128	2.62372	-0.336974	2.9607	2.7645	3.15689	9.4618e-127	23.3969	13.322	0.998073	0.916852	ENSMFAG00000000356	ExE-Mesenchyme	EIF4EBP1
32.0284	548.523	1.09457e-127	4.37636	-0.562072	4.93843	4.63556	5.24131	4.96487e-126	33.9538	11.5172	0.996146	0.875526	ENSMFAG00000036180	ExE-Mesenchyme	PTTG1
31.8237	557.981	1.66861e-127	2.18718	-0.280907	2.46808	2.31575	2.62042	7.52833e-126	6.52023	2.47785	0.978805	0.720614	ENSMFAG00000036560	ExE-Mesenchyme	CKAP4
32.0838	543.221	1.73688e-127	3.16567	-0.406578	3.57225	3.35354	3.79096	7.81551e-126	10.3372	3.74462	0.998073	0.805246	ENSMFAG00000030507	ExE-Mesenchyme	P4HA1
31.648	541.243	3.27506e-125	4.19564	-0.538861	4.7345	4.44063	5.02836	1.43551e-123	7.88439	1.85177	0.986513	0.54046	ENSMFAG00000038463	ExE-Mesenchyme	MAGED2
31.7496	525.518	2.62933e-124	4.50614	-0.578739	5.08488	4.77025	5.3995	1.14359e-122	3.16185	0.158872	0.863198	0.100718	ENSMFAG00000037751	ExE-Mesenchyme	COL18A1
31.132	547.448	3.12675e-123	2.38041	-0.305725	2.68614	2.51665	2.85562	1.31924e-121	4.73025	1.341	0.942197	0.604306	ENSMFAG00000045086	ExE-Mesenchyme	TSPAN4
30.8497	552.316	3.03845e-122	2.48995	-0.319794	2.80975	2.63085	2.98865	1.26932e-120	5.09634	1.4046	0.957611	0.582034	ENSMFAG00000004068	ExE-Mesenchyme	NT5DC2
31.2832	525.216	4.53946e-122	4.34388	-0.5579	4.90178	4.59396	5.2096	1.88705e-120	3.47977	0.206385	0.882466	0.144766	ENSMFAG00000034265	ExE-Mesenchyme	LRP11
31.3307	520.016	7.76265e-122	5.84443	-0.750621	6.59505	6.18152	7.00858	3.21115e-120	5.02505	0.0613709	0.807322	0.0348924	ENSMFAG00000003860	ExE-Mesenchyme	SBSPON
30.8984	538.051	2.56938e-121	4.76986	-0.61261	5.38247	5.04027	5.72466	1.05513e-119	6.77071	0.754269	0.930636	0.297699	ENSMFAG00000044363	ExE-Mesenchyme	MAP1B
30.7726	539.286	8.27622e-121	5.26155	-0.675759	5.93731	5.5583	6.31631	3.38226e-119	9.48362	1.45236	0.932563	0.376887	ENSMFAG00000038650	ExE-Mesenchyme	PLAU
29.5852	619.329	1.38513e-120	1.57537	-0.20233	1.7777	1.6597	1.8957	5.63341e-119	10.2351	5.95496	0.99422	0.903489	ENSMFAG00000039442	ExE-Mesenchyme	TKT
29.8605	566.609	2.09272e-118	3.90981	-0.50215	4.41196	4.12175	4.70217	8.33101e-117	9.67437	2.76194	0.976879	0.597129	ENSMFAG00000035966	ExE-Mesenchyme	UACA
30.315	534.744	3.20739e-118	3.1299	-0.401984	3.53188	3.30302	3.76075	1.27086e-116	7.02697	1.60084	0.957611	0.628805	ENSMFAG00000045834	ExE-Mesenchyme	IKBIP
30.1535	541.195	6.0476e-118	3.53813	-0.454415	3.99254	3.73245	4.25264	2.38507e-116	3.89403	0.584014	0.928709	0.296461	ENSMFAG00000037015	ExE-Mesenchyme	ANXA6
29.3533	595.989	7.69743e-118	1.24934	-0.160457	1.4098	1.31547	1.50412	3.02867e-116	22.0308	16.655	1	0.976244	ENSMFAG00000044379	ExE-Mesenchyme	PDCD5
30.0571	545.413	8.45726e-118	2.61428	-0.335762	2.95005	2.75725	3.14284	3.31992e-116	12.8208	4.87008	0.99422	0.839891	ENSMFAG00000001933	ExE-Mesenchyme	GAL
30.2926	518.848	8.08474e-117	4.81832	-0.618834	5.43715	5.08454	5.78977	3.13011e-115	2.3738	0.0118782	0.834297	0.00791883	ENSMFAG00000030381	ExE-Mesenchyme	ZEB2
30.1185	524.776	1.79947e-116	4.67454	-0.600368	5.27491	4.93085	5.61897	6.88806e-115	4.12909	0.274684	0.872832	0.163326	ENSMFAG00000037661	ExE-Mesenchyme	CAVIN3
30.0037	519.468	1.71176e-115	4.98774	-0.640594	5.62834	5.25981	5.99686	6.46457e-114	2.79191	0.0193022	0.836224	0.0108884	ENSMFAG00000045747	ExE-Mesenchyme	F5
29.7782	519.317	2.10337e-114	4.3755	-0.561962	4.93747	4.61173	5.2632	7.83854e-113	2.18497	0.0242514	0.799615	0.0188072	ENSMFAG00000045003	ExE-Mesenchyme	TEK
28.2987	630.749	2.33585e-114	1.1468	-0.147288	1.29409	1.20429	1.38389	8.68575e-113	22.2775	18.121	1	0.98342	ENSMFAG00000039140	ExE-Mesenchyme	ATP5F1D
29.2518	519.629	6.63913e-112	5.25716	-0.675196	5.93235	5.53394	6.33077	2.4053e-110	2.86705	0.027221	0.816956	0.0175699	ENSMFAG00000038573	ExE-Mesenchyme	ITIH5
28.949	536.942	1.01889e-111	2.71641	-0.348878	3.06529	2.85729	3.27329	3.66e-110	3.60886	0.656768	0.878613	0.400148	ENSMFAG00000032627	ExE-Mesenchyme	FAM92A
28.2979	555.51	9.31813e-110	2.08198	-0.267396	2.34937	2.1863	2.51245	3.27762e-108	4.68208	1.70502	0.95183	0.667657	ENSMFAG00000028542	ExE-Mesenchyme	SNX7
28.4939	528.152	7.34715e-109	5.06849	-0.650964	5.71945	5.32513	6.11377	2.54726e-107	3.8343	0.224202	0.863198	0.0633507	ENSMFAG00000036323	ExE-Mesenchyme	NID2
27.3553	622.45	8.50936e-109	1.40126	-0.179969	1.58123	1.46772	1.69475	2.94417e-107	62.2659	52.8201	1	0.98243	ENSMFAG00000042144	ExE-Mesenchyme	TUBA1B
28.27	538.211	1.85059e-108	4.0969	-0.526179	4.62308	4.30184	4.94432	6.35093e-107	3.2447	0.333333	0.867052	0.149468	ENSMFAG00000001242	ExE-Mesenchyme	PCOLCE2
28.2208	529.517	1.27789e-107	4.39808	-0.564862	4.96295	4.61747	5.30842	4.34148e-106	3.06551	0.156397	0.82659	0.0732492	ENSMFAG00000000953	ExE-Mesenchyme	HOXA10
28.2814	518.658	3.73773e-107	4.68343	-0.601509	5.28494	4.91782	5.65205	1.26225e-105	2.4104	0.0121257	0.789981	0.00940361	ENSMFAG00000003715	ExE-Mesenchyme	ISM1
27.8836	530.143	5.2328e-106	2.96225	-0.380452	3.3427	3.1072	3.5782	1.74279e-104	2.60886	0.348181	0.843931	0.225192	ENSMFAG00000034284	ExE-Mesenchyme	TWSG1
27.409	562.117	1.14895e-105	4.45315	-0.571934	5.02508	4.66497	5.38519	3.81906e-104	4.70328	1.00693	0.880539	0.111854	ENSMFAG00000004661	ExE-Mesenchyme	CDH2
26.9369	590.815	7.25717e-105	1.09619	-0.140788	1.23698	1.14679	1.32717	2.38879e-103	15.1541	12.1282	1	0.976738	ENSMFAG00000024802	ExE-Mesenchyme	AP2M1
27.1375	572.153	7.27698e-105	1.8027	-0.231528	2.03423	1.887	2.18146	2.39067e-103	5.72254	2.39792	0.963391	0.758723	ENSMFAG00000042206	ExE-Mesenchyme	DPP7
27.3631	552.435	7.62627e-105	3.65203	-0.469044	4.12108	3.82524	4.41691	2.50056e-103	8.22351	1.82504	0.953757	0.500124	ENSMFAG00000038385	ExE-Mesenchyme	NRP2
27.6337	526.667	1.50577e-104	4.01798	-0.516043	4.53402	4.2117	4.85634	4.91817e-103	3.14451	0.202673	0.809249	0.114823	ENSMFAG00000032399	ExE-Mesenchyme	NDRG2
26.5319	606.825	1.46086e-103	1.0578	-0.135857	1.19366	1.1053	1.28201	4.71683e-102	18.1175	15.3012	0.998073	0.975006	ENSMFAG00000000240	ExE-Mesenchyme	PHPT1
27.3546	528.358	2.74679e-103	3.61562	-0.464367	4.07999	3.78699	4.37299	8.80168e-102	3.62235	0.396931	0.876686	0.231131	ENSMFAG00000003468	ExE-Mesenchyme	OSBPL1A
27.1599	532.615	1.34613e-102	3.56589	-0.45798	4.02387	3.73283	4.31491	4.27302e-101	3.0501	0.283593	0.855491	0.159119	ENSMFAG00000041645	ExE-Mesenchyme	FBN2
27.2643	519.377	2.91456e-102	4.67165	-0.599997	5.27165	4.89179	5.6515	9.16569e-101	2.61079	0.0180648	0.753372	0.00989854	ENSMFAG00000046061	ExE-Mesenchyme	SNAI2
468.709	153.827	1.37929e-244	12.3423	-0.226009	12.5683	12.5153	12.6213	5.83407e-241	2041.1	0.914247	1	0.15498	ENSMFAG00000037868	endoderm	APOA1
48.8443	82.2288	1.6261e-62	11.239	-0.205806	11.4448	10.9787	11.9109	2.33152e-60	17.1098	0.268423	1	0.15364	ENSMFAG00000032020	endoderm	S100A16
32.9559	81.0289	1.06293e-48	11.1041	-0.203335	11.3074	10.6247	11.9901	8.68779e-47	8.73171	0.00781599	0.95122	0.00535954	ENSMFAG00000042800	endoderm	IHH
31.9982	83.0119	1.83978e-48	10.4728	-0.191776	10.6646	10.0017	11.3275	1.48934e-46	40.2927	2.08218	1	0.319786	ENSMFAG00000043725	endoderm	SERPINE2
27.413	81.3169	7.72391e-43	10.6998	-0.195933	10.8958	10.105	11.6866	4.95003e-41	29.0366	0.284502	0.963415	0.160786	ENSMFAG00000045681	endoderm	LOC101865018
26.3554	81.6297	1.11013e-41	10.2931	-0.188485	10.4816	9.69041	11.2728	6.75619e-40	82.1098	1.03707	0.97561	0.369138	ENSMFAG00000034121	endoderm	KHDC1L
22.7682	81.3357	4.89747e-37	9.77151	-0.178933	9.95044	9.08094	10.8199	2.38104e-35	9.13415	0.257034	0.939024	0.15565	ENSMFAG00000003765	endoderm	NLRP7
20.664	81.22	4.3768e-34	9.6328	-0.176393	9.80919	8.86473	10.7537	1.79735e-32	7.20732	0.130639	0.902439	0.0743636	ENSMFAG00000000090	endoderm	CDA
20.2409	81.0836	1.91707e-33	9.87175	-0.180769	10.0525	9.06436	11.0407	7.70425e-32	7.89024	0.0388566	0.865854	0.0292541	ENSMFAG00000028569	endoderm	COL9A2
19.4404	81.2942	2.63964e-32	9.42638	-0.172613	9.59899	8.61661	10.5814	1.00813e-30	9.81707	0.210362	0.878049	0.0321572	ENSMFAG00000043730	endoderm	SOX17
19.0622	81.9876	7.21233e-32	7.53968	-0.138065	7.67775	6.8765	8.479	2.68779e-30	29.7195	7.0393	1	0.735596	ENSMFAG00000016490	endoderm	TFPI
18.4458	81.1969	9.01507e-31	7.78056	-0.142476	7.92303	7.06843	8.77763	3.17102e-29	20.7317	2.55025	0.987805	0.730907	ENSMFAG00000038912	endoderm	APOC1
18.0624	81.0324	3.81687e-30	9.076	-0.166197	9.2422	8.22412	10.2603	1.29935e-28	5.34146	0.011389	0.841463	0.00580616	ENSMFAG00000002341	endoderm	FOXA2
17.5944	81.0292	2.09255e-29	9.11951	-0.166994	9.2865	8.23633	10.3367	6.88791e-28	5.35366	0.00781599	0.829268	0.00692273	ENSMFAG00000003133	endoderm	DNAH2
16.447	81.3852	1.33664e-27	8.69054	-0.159139	8.84968	7.77917	9.9202	4.00968e-26	8.86585	0.397499	0.853659	0.123269	ENSMFAG00000018292	endoderm	PDZK1
16.1029	81.0372	5.63964e-27	8.7685	-0.160567	8.92907	7.8258	10.0323	1.61724e-25	133.11	0.0241179	0.829268	0.0198749	ENSMFAG00000039111	endoderm	TTR
15.694	81.1571	2.64455e-26	6.96783	-0.127593	7.09542	6.19589	7.99495	7.20502e-25	6.67073	0.480572	0.95122	0.324699	ENSMFAG00000033741	endoderm	WWC2
15.6218	81.2497	3.40447e-26	7.31049	-0.133868	7.44435	6.49624	8.39247	9.23082e-25	4.2561	0.200759	0.878049	0.109647	ENSMFAG00000034190	endoderm	ADAM19
15.4778	81.018	6.4511e-26	8.66558	-0.158682	8.82427	7.6899	9.95863	1.70808e-24	5.07317	0.00759268	0.780488	0.00468959	ENSMFAG00000031977	endoderm	F2
15.234	81.1194	1.63478e-25	7.97873	-0.146105	8.12484	7.06369	9.18599	4.22919e-24	8.47561	0.102501	0.841463	0.0754801	ENSMFAG00000034519	endoderm	TNNC1
14.9008	81.0535	6.28463e-25	8.15246	-0.149286	8.30175	7.19324	9.41026	1.57759e-23	5.47561	0.0339437	0.792683	0.0294774	ENSMFAG00000003811	endoderm	PTGDS
14.4403	81.348	3.70487e-24	4.58364	-0.0839344	4.66757	4.02448	5.31066	8.80374e-23	13.4634	3.03484	0.987805	0.799017	ENSMFAG00000045257	endoderm	ATP2B1
14.3605	81.1948	5.35044e-24	6.75004	-0.123605	6.87365	5.92132	7.82597	1.26078e-22	3.46341	0.161009	0.865854	0.11791	ENSMFAG00000043290	endoderm	PROS1
14.1216	81.0738	1.46923e-23	8.26775	-0.151397	8.41914	7.23293	9.60536	3.34561e-22	7.19512	0.0395266	0.743902	0.0216615	ENSMFAG00000037063	endoderm
13.6697	81.0613	9.52741e-23	7.82196	-0.143234	7.96519	6.80583	9.12455	2.07191e-21	3.7561	0.0377401	0.743902	0.0203216	ENSMFAG00000038141	endoderm	TM4SF5
13.5164	81.8824	1.47362e-22	5.48529	-0.100445	5.58573	4.76362	6.40785	3.14404e-21	230.622	106.295	1	0.981912	ENSMFAG00000007415	endoderm	FTH1
13.3995	81.0786	2.92934e-22	7.3645	-0.134857	7.49935	6.3858	8.61291	6.10364e-21	3.2561	0.0352836	0.756098	0.0299241	ENSMFAG00000028463	endoderm	TMEM150C
13.3586	81.2397	3.34564e-22	7.90706	-0.144792	8.05185	6.85262	9.25107	6.90303e-21	8.79268	0.263734	0.743902	0.0301474	ENSMFAG00000001746	endoderm	LHX1
13.2801	81.0159	4.90942e-22	7.91089	-0.144862	8.05575	6.8488	9.26269	1.00075e-20	3.30488	0.00736936	0.707317	0.00736936	ENSMFAG00000000652	endoderm	DPP6
12.983	81.1368	1.67363e-21	7.64538	-0.14	7.78538	6.59228	8.97848	3.27734e-20	8.89024	0.1887	0.768293	0.11389	ENSMFAG00000040540	endoderm	EPSTI1
12.8103	81.0959	3.52066e-21	7.32291	-0.134095	7.457	6.29881	8.6152	6.78429e-20	3.12195	0.0259044	0.731707	0.0194283	ENSMFAG00000035830	endoderm	PLA2G12B
12.7604	81.1826	4.27201e-21	7.85057	-0.143758	7.99433	6.74784	9.24081	8.21343e-20	11	0.154533	0.707317	0.0292541	ENSMFAG00000046203	endoderm	GSC
12.7161	81.0735	5.28826e-21	7.07276	-0.129515	7.20228	6.07535	8.3292	1.00644e-19	3.46341	0.0453327	0.743902	0.0357302	ENSMFAG00000036102	endoderm	CYP27A1
12.6183	81.0213	8.12715e-21	7.69831	-0.140969	7.83928	6.60316	9.07539	1.52274e-19	3.23171	0.00781599	0.682927	0.00625279	ENSMFAG00000037729	endoderm	LGR5
12.5731	81.4455	9.00506e-21	7.35605	-0.134702	7.49076	6.30545	8.67606	1.67979e-19	18.0854	0.935686	0.792683	0.243636	ENSMFAG00000024648	endoderm	CTSE
12.2792	81.0001	3.50795e-20	7.34182	-0.134442	7.47627	6.26484	8.6877	6.30054e-19	1.90244	0	0.670732	0	ENSMFAG00000003909	endoderm	SMLR1
12.228	81.8562	3.68414e-20	4.33257	-0.0793369	4.4119	3.69413	5.12968	6.60297e-19	7.5	1.88164	0.939024	0.548682	ENSMFAG00000002041	endoderm	DBNDD2
12.055	81.0499	9.17438e-20	7.26237	-0.132987	7.39536	6.17476	8.61595	1.60518e-18	2.53659	0.0214381	0.695122	0.0151854	ENSMFAG00000002201	endoderm	NRG1
12.0005	81.9286	9.8081e-20	3.18217	-0.058271	3.24044	2.70327	3.77761	1.71252e-18	10.3415	3.57548	0.963415	0.782939	ENSMFAG00000031913	endoderm	DSP
12.0007	81.4659	1.07144e-19	4.21374	-0.0771609	4.2909	3.57954	5.00226	1.86883e-18	9.76829	2.52322	0.939024	0.664806	ENSMFAG00000030777	endoderm	HMOX2
11.9293	82.3767	1.23147e-19	1.24244	-0.0227513	1.26519	1.05422	1.47616	2.14134e-18	30.2439	24.3638	0.987805	0.995534	ENSMFAG00000003143	endoderm	PFDN5
11.6057	82.0045	5.49913e-19	3.56068	-0.0652024	3.62589	3.00438	4.2474	9.13049e-18	18.3415	8.59156	0.97561	0.904645	ENSMFAG00000032332	endoderm	CYBA
11.4475	81.0304	1.31433e-18	7.06443	-0.129362	7.19379	5.94345	8.44414	2.1382e-17	3.90244	0.0129522	0.646341	0.0096025	ENSMFAG00000033859	endoderm	OTX2
11.4331	81.0259	1.40143e-18	6.72186	-0.123089	6.84495	5.65374	8.03617	2.27551e-17	1.9878	0.00915587	0.658537	0.00893256	ENSMFAG00000036950	endoderm	RAB17
11.3998	81.1002	1.602e-18	6.21221	-0.113756	6.32597	5.22188	7.43006	2.5937e-17	2.40244	0.0585083	0.731707	0.0477892	ENSMFAG00000041138	endoderm	METTL7B
11.3747	81.0414	1.80802e-18	6.93793	-0.127046	7.06497	5.82916	8.30078	2.91332e-17	3.42683	0.0218848	0.646341	0.0200983	ENSMFAG00000046163	endoderm	LOC102122400
11.3551	81.2982	1.88602e-18	4.97283	-0.0910613	5.06389	4.17663	5.95116	3.02174e-17	5.59756	0.858196	0.902439	0.420277	ENSMFAG00000038668	endoderm	SYNE2
11.295	81.852	2.2401e-18	3.05405	-0.055925	3.10997	2.56222	3.65773	3.57212e-17	44.0244	27.0476	1	0.973426	ENSMFAG00000045853	endoderm	ANXA5
11.2089	82.8699	2.77943e-18	1.4998	-0.0274639	1.52726	1.25625	1.79827	4.39077e-17	9.30488	5.82358	0.97561	0.889683	ENSMFAG00000039055	endoderm	IAH1
11.2655	81.0226	2.93819e-18	6.90812	-0.1265	7.03462	5.79219	8.27705	4.62001e-17	1.91463	0.00446628	0.634146	0.00379634	ENSMFAG00000001312	endoderm	LGALS2
11.1255	81.1306	5.36725e-18	5.12855	-0.0939127	5.22246	4.2885	6.15642	8.28544e-17	13	2.72555	0.95122	0.813086	ENSMFAG00000034349	endoderm	RRM1
10.9554	81.3635	1.10183e-17	6.26017	-0.114635	6.3748	5.21711	7.53249	1.64827e-16	4.96341	0.429433	0.731707	0.0928986	ENSMFAG00000001502	endoderm	ADM
10.8087	81.0216	2.23691e-17	6.89313	-0.126225	7.01935	5.72723	8.31148	3.28242e-16	4.90244	0.0109424	0.609756	0.00893256	ENSMFAG00000043721	endoderm	PDYN
10.6162	81.1168	5.21656e-17	4.98207	-0.0912304	5.0733	4.12248	6.02412	7.37334e-16	5.86585	0.57347	0.853659	0.39013	ENSMFAG00000044100	endoderm	SMAP2
10.5325	81.1042	7.60578e-17	5.60572	-0.102651	5.70837	4.63003	6.78672	1.06437e-15	1.57317	0.0397499	0.670732	0.0299241	ENSMFAG00000045083	endoderm	CACNA2D1
10.5118	81.321	8.0861e-17	3.17474	-0.0581351	3.23288	2.62099	3.84476	1.12785e-15	3.85366	0.891916	0.95122	0.523671	ENSMFAG00000001168	endoderm	ACADS
10.4484	83.1808	8.28107e-17	5.38819	-0.0986672	5.48686	4.44241	6.53131	1.15315e-15	29.7073	20.2555	0.987805	0.723537	ENSMFAG00000003275	endoderm	SAT1
10.5157	81.0235	8.29645e-17	6.54465	-0.119844	6.6645	5.40351	7.92549	1.15434e-15	10.8293	0.0118356	0.621951	0.00446628	ENSMFAG00000033647	endoderm	SPINK1
10.4078	81.8447	1.19951e-16	3.1496	-0.0576747	3.20728	2.59423	3.82033	1.64595e-15	5.92683	1.66503	0.914634	0.53841	ENSMFAG00000038164	endoderm	ITGA6
10.3479	82.4937	1.43833e-16	1.64163	-0.0300612	1.6717	1.35035	1.99304	1.95935e-15	5.95122	3.04533	0.926829	0.789192	ENSMFAG00000043331	endoderm	PRXL2A
10.3411	81.0888	1.8009e-16	5.62637	-0.103029	5.7294	4.62705	6.83175	2.42784e-15	1.92683	0.0372934	0.634146	0.0314873	ENSMFAG00000044116	endoderm	GPC3
9.94717	81.046	1.07117e-15	6.03764	-0.11056	6.1482	4.91841	7.37798	1.36779e-14	2.15854	0.0183117	0.585366	0.0167485	ENSMFAG00000046209	endoderm	TCN2
9.89051	81.519	1.3045e-15	2.20302	-0.0403411	2.24336	1.7921	2.69461	1.64954e-14	3.30488	1.05471	0.865854	0.584413	ENSMFAG00000032519	endoderm	CHP1
9.90032	81.0172	1.32888e-15	6.15026	-0.112622	6.26288	5.00422	7.52154	1.67912e-14	1.57317	0.00334971	0.573171	0.00334971	ENSMFAG00000038785	endoderm	ALDH1A1
9.82595	81.0069	1.863e-15	6.0932	-0.111577	6.20478	4.94835	7.4612	2.32449e-14	1.54878	0.00133988	0.560976	0.00133988	ENSMFAG00000000339	endoderm	FOXA1
9.78256	81.128	2.23412e-15	5.54201	-0.101484	5.6435	4.49569	6.79131	2.7712e-14	2.96341	0.121259	0.646341	0.0752568	ENSMFAG00000038993	endoderm	LMO2
9.66682	81.014	3.82817e-15	6.05726	-0.110919	6.16818	4.89861	7.43775	4.65963e-14	3.2561	0.00468959	0.560976	0.00424297	ENSMFAG00000002396	endoderm	LOC102121743
9.65353	81.0336	4.05659e-15	6.28565	-0.115101	6.40075	5.0815	7.72	4.92348e-14	2.56098	0.0125056	0.54878	0.0111657	ENSMFAG00000043126	endoderm	BTK
9.54117	81.6171	6.3175e-15	2.20152	-0.0403136	2.24183	1.77438	2.70928	7.54843e-14	3.5122	1.14448	0.841463	0.57816	ENSMFAG00000041698	endoderm	AK3
9.48898	81.042	8.55309e-15	5.88308	-0.10773	5.99081	4.73465	7.24698	1.01266e-13	2.36585	0.0176418	0.573171	0.0142921	ENSMFAG00000041775	endoderm	CRHBP
9.34457	81.2315	1.61507e-14	3.40148	-0.062287	3.46376	2.72628	4.20125	1.86649e-13	2.97561	0.482805	0.817073	0.325815	ENSMFAG00000046016	endoderm	REEP6
9.32949	81.1948	1.73679e-14	3.75085	-0.0686845	3.81953	3.00497	4.63409	2.00169e-13	1.67073	0.150514	0.695122	0.102501	ENSMFAG00000035727	endoderm	DENND2C
9.27007	81.0367	2.31527e-14	5.86853	-0.107463	5.97599	4.69334	7.25865	2.6414e-13	1.87805	0.0096025	0.536585	0.00826262	ENSMFAG00000043081	endoderm	KLHL14
9.21061	83.0684	2.45714e-14	1.43298	-0.0262404	1.45922	1.14412	1.77433	2.7976e-13	14.0366	10.5607	0.987805	0.935909	ENSMFAG00000036772	endoderm	LAPTM4A
9.16799	84.9081	2.48958e-14	1.41879	-0.0259806	1.44477	1.13144	1.75811	2.83263e-13	17.1463	13.7769	0.97561	0.962707	ENSMFAG00000000549	endoderm	C11H12orf57
9.19231	81.7116	3.07344e-14	2.12303	-0.0388764	2.16191	1.69402	2.62979	3.46895e-13	2.93902	0.910004	0.853659	0.460473	ENSMFAG00000031404	endoderm	SDC4
9.18692	81.2524	3.30443e-14	4.09947	-0.0750684	4.17454	3.27046	5.07861	3.71479e-13	9.65854	2.24163	0.878049	0.65297	ENSMFAG00000042946	endoderm	SLC26A2
9.17665	81.303	3.44461e-14	2.89239	-0.0529648	2.94536	2.30678	3.58394	3.86725e-13	4.31707	1.13042	0.841463	0.577267	ENSMFAG00000034359	endoderm	ZNF638
9.17171	81.0204	3.62824e-14	5.77269	-0.105708	5.8784	4.60316	7.15364	4.068e-13	3.03659	0.00580616	0.536585	0.00535954	ENSMFAG00000003116	endoderm	MTTP
9.12339	81.0373	4.51291e-14	5.30389	-0.0971235	5.40101	4.22314	6.57889	5.01998e-13	1.17073	0.0100491	0.536585	0.00669942	ENSMFAG00000037637	endoderm	PRDM1
9.10884	81.1685	4.75751e-14	3.89368	-0.0713001	3.96498	3.09892	4.83105	5.27818e-13	13.0854	2.74632	0.902439	0.816659	ENSMFAG00000043999	endoderm	MYL6B
9.02272	81.0107	7.15604e-14	5.45463	-0.0998839	5.55452	4.32964	6.77939	7.81117e-13	0.987805	0.00178651	0.52439	0.00178651	ENSMFAG00000030603	endoderm	HNF1B
8.90764	81.0659	1.20208e-13	5.22537	-0.0956856	5.32105	4.13251	6.50959	1.29049e-12	1.60976	0.0276909	0.560976	0.0196516	ENSMFAG00000032342	endoderm	PTPRR
8.87983	81.4462	1.31562e-13	2.44125	-0.0447036	2.48595	1.92898	3.04293	1.40258e-12	2.04878	0.363555	0.682927	0.260384	ENSMFAG00000003413	endoderm	DCAF5
8.72331	81.5265	2.66899e-13	3.9239	-0.0718534	3.99575	3.08446	4.90705	2.76695e-12	4.19512	0.655427	0.756098	0.277133	ENSMFAG00000025652	endoderm	BTG2
8.62323	81.0402	4.40222e-13	5.30924	-0.0972215	5.40647	4.15901	6.65392	4.44664e-12	3.07317	0.0158553	0.512195	0.0147387	ENSMFAG00000035173	endoderm	SPON2
8.52543	82.3293	6.15378e-13	1.29583	-0.0237288	1.31955	1.01167	1.62744	6.168e-12	2.70732	1.34792	0.817073	0.607414	ENSMFAG00000034083	endoderm	NUDT14
8.50388	81.0245	7.59075e-13	5.3318	-0.0976345	5.42943	4.15909	6.69977	7.5457e-12	2.7439	0.00714605	0.5	0.00491291	ENSMFAG00000031068	endoderm	APOA2
8.46668	81.2232	8.84129e-13	4.8159	-0.0881875	4.90409	3.75166	6.05651	8.73238e-12	1.79268	0.114337	0.560976	0.0332738	ENSMFAG00000042480	endoderm	DACT2
8.36204	81.0079	1.44955e-12	5.4159	-0.0991746	5.51508	4.20281	6.82735	1.40302e-11	2.79268	0.00223314	0.47561	0.0015632	ENSMFAG00000045620	endoderm	C4H6orf163
8.25892	81.0722	2.30508e-12	4.40399	-0.0806448	4.48464	3.40424	5.56503	2.18485e-11	1.2561	0.0408665	0.52439	0.0334971	ENSMFAG00000028934	endoderm	PRCD
8.10544	81.7642	4.39563e-12	1.48348	-0.0271651	1.51065	1.13987	1.88142	4.05727e-11	2.84146	1.3084	0.829268	0.629969	ENSMFAG00000037093	endoderm	TPRG1L
8.06265	81.4421	5.47101e-12	2.04763	-0.0374957	2.08513	1.57061	2.59965	5.00076e-11	2.7561	0.833631	0.768293	0.491514	ENSMFAG00000025542	endoderm	PINK1
7.99378	81.2934	7.56449e-12	4.10633	-0.075194	4.18152	3.14078	5.22227	6.83308e-11	6.87805	1.34368	0.792683	0.460027	ENSMFAG00000035164	endoderm	PCP4L1
7.97358	82.3954	7.66341e-12	0.990361	-0.0181352	1.0085	0.756906	1.26009	6.91874e-11	4.80488	3.56387	0.95122	0.859759	ENSMFAG00000034439	endoderm	NCOR1
7.98776	81.1015	7.88307e-12	3.8884	-0.0712035	3.95961	2.97332	4.9459	7.1019e-11	0.890244	0.034167	0.52439	0.0303707	ENSMFAG00000044352	endoderm	TMEM82
7.96	81.5078	8.68407e-12	1.81949	-0.033318	1.8528	1.38972	2.31589	7.8069e-11	8.45122	5.22153	0.963415	0.899955	ENSMFAG00000001050	endoderm
7.91601	81.0597	1.09474e-11	4.34501	-0.0795647	4.42457	3.31247	5.53668	9.75348e-11	1.03659	0.015632	0.487805	0.0145154	ENSMFAG00000038183	endoderm	ARMH4
7.86427	81.1138	1.3787e-11	4.87572	-0.089283	4.96501	3.70887	6.22114	1.21817e-10	8.19512	0.0799464	0.512195	0.041983	ENSMFAG00000000381	endoderm	S100A14
7.82525	82.5648	1.49087e-11	1.09976	-0.0201385	1.1199	0.83523	1.40457	1.31307e-10	7.45122	5.75547	1	0.950424	ENSMFAG00000039399	endoderm	PET100
86.3571	4276.12	<2,22E-308	2.30451	-5.9053	8.20981	8.02343	8.3962	<2,22E-308	408.015	12.2383	0.997561	0.39375	ENSMFAG00000037524	Trophoblast	CDKN1C
91.6583	3968.88	<2,22E-308	2.09501	-5.36847	7.46348	7.30384	7.62312	<2,22E-308	81.5771	1.99609	0.971341	0.126562	ENSMFAG00000030451	Trophoblast	XAGE3
93.1045	3844.5	<2,22E-308	1.98678	-5.09113	7.07791	6.92886	7.22696	<2,22E-308	100.924	2.04688	0.996951	0.147656	ENSMFAG00000042181	Trophoblast	S100P
56.953	4454.07	<2,22E-308	1.78775	-4.58112	6.36887	6.14964	6.58811	<2,22E-308	356.25	9.26094	0.880488	0.173437	ENSMFAG00000037707	Trophoblast	CGA
61.3928	4105.49	<2,22E-308	1.75845	-4.50604	6.26449	6.06444	6.46455	<2,22E-308	41.7473	1.69922	0.843902	0.166406	ENSMFAG00000039425	Trophoblast	PAGE4
55.7487	3754.31	<2,22E-308	1.69829	-4.35186	6.05014	5.83737	6.26292	<2,22E-308	85.2262	1.09922	0.805488	0.129688	ENSMFAG00000042244	Trophoblast	INSL4
81.4515	3762.72	<2,22E-308	1.59291	-4.08183	5.67474	5.53815	5.81134	<2,22E-308	81.9082	4.53437	0.969512	0.764062	ENSMFAG00000041278	Trophoblast	CCNE1
53.044	4208.07	<2,22E-308	1.49691	-3.83583	5.33273	5.13563	5.52983	<2,22E-308	86.2945	1.78438	0.824695	0.14375	ENSMFAG00000032669	Trophoblast
58.8268	3730.79	<2,22E-308	1.41896	-3.6361	5.05506	4.88658	5.22354	<2,22E-308	62.9896	2.88906	0.928354	0.463281	ENSMFAG00000036153	Trophoblast	LGALS3
64.6141	3590.54	<2,22E-308	1.40276	-3.59457	4.99732	4.84569	5.14896	<2,22E-308	85.3055	3.89609	0.962195	0.758594	ENSMFAG00000045668	Trophoblast	CTSL
46.6464	4515.17	<2,22E-308	1.36374	-3.49459	4.85834	4.65415	5.06253	<2,22E-308	123.434	7.02969	0.945732	0.405469	ENSMFAG00000032857	Trophoblast	S100A6
44.0512	3755.92	<2,22E-308	1.33927	-3.43189	4.77116	4.55881	4.98351	<2,22E-308	63.7637	0.626563	0.542683	0.0515625	ENSMFAG00000041384	Trophoblast	LAIR2
56.6629	3503.72	<2,22E-308	1.32113	-3.38541	4.70654	4.54368	4.86939	<2,22E-308	28.3588	0.492188	0.859146	0.116406	ENSMFAG00000040115	Trophoblast	ECM1
56.3858	4318.14	<2,22E-308	1.26869	-3.25102	4.51971	4.36256	4.67686	<2,22E-308	159.552	18.5969	0.997866	0.788281	ENSMFAG00000037514	Trophoblast	S100A11
59.8571	3572.58	<2,22E-308	1.17457	-3.00984	4.18442	4.04736	4.32148	<2,22E-308	27.097	0.532031	0.907012	0.130469	ENSMFAG00000041983	Trophoblast	HSD3B1
44.1978	3589.52	<2,22E-308	1.15896	-2.96983	4.12879	3.94564	4.31194	<2,22E-308	19.997	0.427344	0.616768	0.126562	ENSMFAG00000036717	Trophoblast	PECAM1
45.2489	3653.72	<2,22E-308	1.12519	-2.8833	4.00849	3.83481	4.18218	<2,22E-308	26.0418	0.517188	0.786585	0.128906	ENSMFAG00000039426	Trophoblast	ISM2
68.8474	3675.71	<2,22E-308	1.10768	-2.83842	3.94609	3.83372	4.05847	<2,22E-308	31.6034	1.38594	0.960976	0.442188	ENSMFAG00000032872	Trophoblast	CD59
45.2958	3518.42	<2,22E-308	1.08705	-2.78555	3.8726	3.70497	4.04022	<2,22E-308	14.9741	0.310937	0.614329	0.075	ENSMFAG00000002586	Trophoblast	HSD17B2
103.004	4317.88	<2,22E-308	1.08573	-2.78217	3.8679	3.79428	3.94152	<2,22E-308	23.1497	0.675781	0.982622	0.151562	ENSMFAG00000035875	Trophoblast	VGLL1
62.3824	3679.6	<2,22E-308	1.08342	-2.77627	3.8597	3.73839	3.981	<2,22E-308	44.0393	3.70859	0.962805	0.808594	ENSMFAG00000045968	Trophoblast	MFAP2
50.2659	3655.99	<2,22E-308	1.02831	-2.63505	3.66336	3.52047	3.80625	<2,22E-308	77.6939	8.11797	0.971341	0.960938	ENSMFAG00000036817	Trophoblast	ITM2B
54.7393	3519.27	<2,22E-308	0.963352	-2.46859	3.43194	3.30902	3.55486	<2,22E-308	22.4902	0.476562	0.927439	0.167187	ENSMFAG00000001721	Trophoblast	TINAGL1
58.9899	3666.01	<2,22E-308	0.920315	-2.35831	3.27862	3.16965	3.38759	<2,22E-308	17.2582	0.655469	0.931098	0.280469	ENSMFAG00000044896	Trophoblast	EFHD2
43.5996	3826.64	<2,22E-308	0.9117	-2.33623	3.24793	3.10188	3.39398	<2,22E-308	42.828	6.83281	0.925305	0.95	ENSMFAG00000041288	Trophoblast	COTL1
65.7223	3596.67	<2,22E-308	0.853121	-2.18612	3.03924	2.94858	3.12991	<2,22E-308	15.807	0.571875	0.924695	0.267188	ENSMFAG00000040762	Trophoblast	FADS3
52.4449	3817.91	<2,22E-308	0.850658	-2.17981	3.03047	2.91718	3.14376	<2,22E-308	16.0521	0.966406	0.930488	0.282031	ENSMFAG00000032813	Trophoblast	KRT7
45.6881	4170.59	<2,22E-308	0.822189	-2.10686	2.92905	2.80336	3.05474	<2,22E-308	11.6686	1.21406	0.844512	0.394531	ENSMFAG00000000382	Trophoblast	PCLAF
45.9713	3881.88	<2,22E-308	0.813512	-2.08462	2.89814	2.77454	3.02174	<2,22E-308	15.9253	1.13125	0.855183	0.448437	ENSMFAG00000034370	Trophoblast	HERPUD1
59.1661	3789.31	<2,22E-308	0.812507	-2.08205	2.89456	2.79864	2.99047	<2,22E-308	12.0341	0.334375	0.892378	0.100781	ENSMFAG00000040835	Trophoblast	PHLDA2
72.4343	3747.61	<2,22E-308	0.812009	-2.08077	2.89278	2.81448	2.97108	<2,22E-308	14.0473	0.364844	0.937805	0.128125	ENSMFAG00000035732	Trophoblast	ADAP2
42.6148	3843.41	<2,22E-308	0.798963	-2.04734	2.8463	2.71535	2.97725	<2,22E-308	13.9771	0.853906	0.826524	0.364063	ENSMFAG00000044494	Trophoblast	PGF
79.1671	3848.52	<2,22E-308	0.788973	-2.02174	2.81072	2.74111	2.88033	<2,22E-308	11.4601	0.282813	0.927439	0.101562	ENSMFAG00000034317	Trophoblast	PPARG
49.2036	4488.07	<2,22E-308	0.726698	-1.86216	2.58886	2.48571	2.69201	<2,22E-308	27.7332	4.21484	0.984451	0.829688	ENSMFAG00000039761	Trophoblast	FDX1
64.364	4280.78	<2,22E-308	0.719183	-1.84291	2.56209	2.48405	2.64013	<2,22E-308	32.7595	5.26484	0.991159	0.93125	ENSMFAG00000036678	Trophoblast	ARPC5
48.3875	3872.29	<2,22E-308	0.714641	-1.83127	2.54591	2.44275	2.64906	<2,22E-308	16.1942	2.17422	0.894817	0.551562	ENSMFAG00000000580	Trophoblast	LOC102125623
54.422	3309.71	<2,22E-308	0.710828	-1.8215	2.53233	2.44109	2.62356	<2,22E-308	16.864	1.82109	0.974085	0.48125	ENSMFAG00000033651	Trophoblast	ANXA4
59.8234	4355.22	<2,22E-308	0.688556	-1.76442	2.45298	2.37259	2.53337	<2,22E-308	17.4585	2.60469	0.953963	0.659375	ENSMFAG00000034077	Trophoblast	LMO4
59.7106	4055.06	<2,22E-308	0.687791	-1.76247	2.45026	2.3698	2.53071	<2,22E-308	11.9738	1.03359	0.889329	0.429688	ENSMFAG00000036621	Trophoblast	IGSF8
70.2185	4098.82	<2,22E-308	0.68271	-1.74944	2.43215	2.36425	2.50006	<2,22E-308	10.8939	0.614062	0.911585	0.28125	ENSMFAG00000038090	Trophoblast	SLC29A1
55.0206	4002.64	<2,22E-308	0.644418	-1.65132	2.29574	2.21394	2.37754	<2,22E-308	48.1101	11.0602	0.994207	0.980469	ENSMFAG00000042021	Trophoblast	FKBP1A
52.2175	3635.68	<2,22E-308	0.636125	-1.63007	2.2662	2.18111	2.35128	<2,22E-308	6.99878	0.180469	0.785671	0.0734375	ENSMFAG00000033898	Trophoblast	CLEC1A
45.3695	3890.51	<2,22E-308	0.636029	-1.62982	2.26585	2.16794	2.36377	<2,22E-308	23.5412	5.30234	0.958841	0.920312	ENSMFAG00000001362	Trophoblast	KIF2A
44.3006	3914.11	<2,22E-308	0.633365	-1.623	2.25636	2.15651	2.35622	<2,22E-308	11.5204	1.40859	0.878354	0.572656	ENSMFAG00000044046	Trophoblast	CREM
57.382	4205	<2,22E-308	0.623369	-1.59738	2.22075	2.14488	2.29663	<2,22E-308	51.9613	13.3227	0.992988	0.985938	ENSMFAG00000046299	Trophoblast	ARPC1B
44.0472	3918.93	<2,22E-308	0.622023	-1.59393	2.21596	2.11732	2.31459	<2,22E-308	7.00122	0.414062	0.835976	0.195312	ENSMFAG00000038603	Trophoblast	GATA2
43.2783	3547.09	<2,22E-308	0.612882	-1.57051	2.18339	2.08448	2.28231	<2,22E-308	7.40152	0.214844	0.825	0.115625	ENSMFAG00000039131	Trophoblast	CD55
44.1166	4363.82	<2,22E-308	0.60841	-1.55905	2.16746	2.07114	2.26378	<2,22E-308	11.9875	1.66406	0.96311	0.471094	ENSMFAG00000034493	Trophoblast	VAMP8
44.7688	3465.93	<2,22E-308	0.606975	-1.55537	2.16235	2.06765	2.25705	<2,22E-308	5.74085	0.120313	0.677744	0.0648438	ENSMFAG00000033079	Trophoblast	MGLL
66.2069	3984.18	<2,22E-308	0.599518	-1.53626	2.13578	2.07254	2.19903	<2,22E-308	8.19268	0.424219	0.907622	0.239063	ENSMFAG00000039344	Trophoblast	WIPI1
61.2376	3911.47	<2,22E-308	0.596124	-1.52757	2.12369	2.0557	2.19169	<2,22E-308	5.93902	0.21875	0.832622	0.0890625	ENSMFAG00000034599	Trophoblast	MBNL3
44.0363	4307.5	<2,22E-308	0.590264	-1.51255	2.10282	2.0092	2.19643	<2,22E-308	39.0588	12.6195	0.960976	0.95625	ENSMFAG00000044454	Trophoblast	LY6E
52.2249	4283.6	<2,22E-308	0.588772	-1.50873	2.0975	2.01876	2.17624	<2,22E-308	11.0375	1.51875	0.912805	0.564844	ENSMFAG00000001117	Trophoblast	GNAI1
55.9068	3643.48	<2,22E-308	0.586479	-1.50285	2.08933	2.01606	2.1626	<2,22E-308	5.68232	0.132812	0.815854	0.0578125	ENSMFAG00000044809	Trophoblast	WNT7A
49.8691	3926.54	<2,22E-308	0.583724	-1.49579	2.07952	1.99776	2.16127	<2,22E-308	8.78659	0.800781	0.878963	0.402344	ENSMFAG00000038534	Trophoblast	UBALD2
44.7787	3736.6	<2,22E-308	0.58316	-1.49435	2.07751	1.98654	2.16847	<2,22E-308	5.98537	0.210156	0.80122	0.0835937	ENSMFAG00000038308	Trophoblast	CDH5
50.7354	3690.86	<2,22E-308	0.580396	-1.48726	2.06766	1.98776	2.14756	<2,22E-308	6.06037	0.166406	0.793598	0.0695313	ENSMFAG00000028616	Trophoblast	GCM1
47.4895	4476.99	<2,22E-308	0.578364	-1.48206	2.06042	1.97536	2.14548	<2,22E-308	17.0905	3.31562	0.953963	0.663281	ENSMFAG00000032842	Trophoblast	REEP5
61.1685	3801.25	<2,22E-308	0.577776	-1.48055	2.05833	1.99235	2.1243	<2,22E-308	19.604	4.36641	0.966768	0.809375	ENSMFAG00000033208	Trophoblast	SHISA5
59.5407	4528.51	<2,22E-308	0.572008	-1.46577	2.03778	1.97068	2.10488	<2,22E-308	8.82104	0.745313	0.925305	0.310156	ENSMFAG00000042633	Trophoblast	GATA3
48.915	4504.29	<2,22E-308	0.568994	-1.45805	2.02704	1.9458	2.10828	<2,22E-308	15.321	2.85625	0.933841	0.761719	ENSMFAG00000033377	Trophoblast	SDF2L1
72.3244	4395.85	<2,22E-308	0.567643	-1.45458	2.02223	1.96741	2.07704	<2,22E-308	26.761	6.9375	0.990244	0.948438	ENSMFAG00000037999	Trophoblast	SDCBP
73.9434	4443.31	<2,22E-308	0.561652	-1.43923	2.00089	1.94784	2.05394	<2,22E-308	24.0195	5.14062	0.989634	0.922656	ENSMFAG00000040262	Trophoblast	PRR13
56.3806	4313.63	<2,22E-308	0.529058	-1.35571	1.88477	1.81923	1.95031	<2,22E-308	10.2	1.68984	0.939024	0.678125	ENSMFAG00000001451	Trophoblast	CDK7
58.1124	4039.9	<2,22E-308	0.528048	-1.35312	1.88117	1.8177	1.94463	<2,22E-308	5.63415	0.279687	0.830488	0.128125	ENSMFAG00000036326	Trophoblast	LCP1
44.6313	3820.27	<2,22E-308	0.526658	-1.34956	1.87622	1.7938	1.95864	<2,22E-308	5.14634	0.240625	0.732317	0.146875	ENSMFAG00000035592	Trophoblast	LOC102142214
51.8593	4507.38	<2,22E-308	0.524356	-1.34366	1.86802	1.7974	1.93864	<2,22E-308	10.7909	1.57969	0.930793	0.549219	ENSMFAG00000039963	Trophoblast	ARHGAP10
48.3869	4158.52	<2,22E-308	0.519531	-1.3313	1.85083	1.77584	1.92582	<2,22E-308	6.96433	0.520312	0.87561	0.297656	ENSMFAG00000046291	Trophoblast	BIN2
46.8945	3948.13	<2,22E-308	0.506015	-1.29666	1.80268	1.72731	1.87805	<2,22E-308	22.8741	6.25156	0.978963	0.903125	ENSMFAG00000042066	Trophoblast	SEPTIN11
62.3208	4349.66	<2,22E-308	0.502798	-1.28842	1.79122	1.73487	1.84757	<2,22E-308	6.48811	0.684375	0.91128	0.391406	ENSMFAG00000004961	Trophoblast	MDFI
64.6654	4344.2	<2,22E-308	0.501053	-1.28395	1.785	1.73088	1.83912	<2,22E-308	5.18293	0.3375	0.894512	0.182031	ENSMFAG00000040169	Trophoblast	TPD52L1
71.9886	4502.65	<2,22E-308	0.500964	-1.28372	1.78468	1.73608	1.83329	<2,22E-308	6.1747	0.521094	0.933537	0.289062	ENSMFAG00000006403	Trophoblast	PYGL
59.7709	4439.23	<2,22E-308	0.500859	-1.28345	1.78431	1.72578	1.84284	<2,22E-308	9.79604	1.68906	0.942988	0.622656	ENSMFAG00000045609	Trophoblast	ARID3A
48.8074	3615.76	<2,22E-308	0.488446	-1.25164	1.74009	1.67019	1.80999	<2,22E-308	3.9439	0.121875	0.673171	0.0757812	ENSMFAG00000031339	Trophoblast	VSIR
51.8978	3648.93	<2,22E-308	0.482071	-1.23531	1.71738	1.6525	1.78226	<2,22E-308	3.93994	0.107813	0.726524	0.0578125	ENSMFAG00000036141	Trophoblast	ITGB2
56.571	4072.32	<2,22E-308	0.474096	-1.21487	1.68897	1.63043	1.7475	<2,22E-308	3.94909	0.15	0.787195	0.071875	ENSMFAG00000003607	Trophoblast	DLX6
53.501	4505.23	<2,22E-308	0.470911	-1.20671	1.67762	1.61614	1.73909	<2,22E-308	8.10305	1.52969	0.936585	0.525	ENSMFAG00000000641	Trophoblast	AIF1L
62.9159	4189.3	<2,22E-308	0.47053	-1.20573	1.67626	1.62403	1.7285	<2,22E-308	44.7473	14.7008	0.996341	0.994531	ENSMFAG00000006874	Trophoblast	OAZ1
56.6967	4213.1	<2,22E-308	0.470528	-1.20573	1.67626	1.61829	1.73422	<2,22E-308	18.129	4.68984	0.978963	0.920312	ENSMFAG00000002705	Trophoblast	BZW2
47.5891	4024.55	<2,22E-308	0.467725	-1.19855	1.66627	1.59762	1.73492	<2,22E-308	4.59238	0.386719	0.797866	0.226562	ENSMFAG00000039536	Trophoblast	CD47
46.6534	4232.18	<2,22E-308	0.463569	-1.18789	1.65146	1.58206	1.72086	<2,22E-308	5.64939	0.575781	0.885976	0.303125	ENSMFAG00000018716	Trophoblast	STARD10
42.7881	4342.94	<2,22E-308	0.46333	-1.18728	1.65061	1.57498	1.72624	<2,22E-308	11.6174	2.54453	0.923476	0.796875	ENSMFAG00000032896	Trophoblast	CKLF
44.0205	4473.99	<2,22E-308	0.463166	-1.18686	1.65003	1.57654	1.72352	<2,22E-308	5.02683	0.421094	0.860671	0.184375	ENSMFAG00000039760	Trophoblast	TFAP2A
44.7703	3958.03	<2,22E-308	0.461539	-1.18269	1.64423	1.57223	1.71624	<2,22E-308	4.08232	0.192969	0.775915	0.114062	ENSMFAG00000034666	Trophoblast	IFI6
51.4658	4262.45	<2,22E-308	0.459295	-1.17694	1.63624	1.57391	1.69857	<2,22E-308	4.82622	0.430469	0.79939	0.250781	ENSMFAG00000026185	Trophoblast	NRIP1
44.5624	3649.69	<2,22E-308	0.457636	-1.17269	1.63033	1.5586	1.70206	<2,22E-308	3.33598	0.114062	0.634146	0.0703125	ENSMFAG00000044592	Trophoblast	APBB1IP
43.6555	4453.94	<2,22E-308	0.457436	-1.17218	1.62962	1.55643	1.7028	<2,22E-308	20.5366	6.18594	0.975305	0.955469	ENSMFAG00000041594	Trophoblast	ACTR3
61.9967	4282.29	<2,22E-308	0.454027	-1.16344	1.61747	1.56632	1.66862	<2,22E-308	24.8445	7.93438	0.98689	0.975781	ENSMFAG00000042993	Trophoblast	AHRR
63.5173	4449.12	<2,22E-308	0.453325	-1.16164	1.61497	1.56512	1.66482	<2,22E-308	15.903	4.56953	0.975	0.895312	ENSMFAG00000042222	Trophoblast	FAM49B
48.9406	4554.47	<2,22E-308	0.444285	-1.13848	1.58277	1.51936	1.64617	<2,22E-308	16.243	4.71484	0.966159	0.923438	ENSMFAG00000044307	Trophoblast	NR2F6
60.8345	4523.81	<2,22E-308	0.439576	-1.12641	1.56599	1.51552	1.61646	<2,22E-308	29.621	9.92812	0.985976	0.980469	ENSMFAG00000044125	Trophoblast	ATP6V0C
45.6148	3932.06	<2,22E-308	0.438075	-1.12257	1.56064	1.49357	1.62772	<2,22E-308	21.0604	6.33437	0.974695	0.932813	ENSMFAG00000003557	Trophoblast	RHOC
47.6249	4557.81	<2,22E-308	0.436014	-1.11729	1.5533	1.48936	1.61724	<2,22E-308	20.0537	6.27187	0.967073	0.935156	ENSMFAG00000030473	Trophoblast	AP1S1
43.9543	4100.95	<2,22E-308	0.435443	-1.11582	1.55127	1.48207	1.62046	<2,22E-308	4.83659	0.510938	0.824085	0.266406	ENSMFAG00000032329	Trophoblast	BACE2
56.1884	4381.85	<2,22E-308	0.429543	-1.1007	1.53025	1.47685	1.58364	<2,22E-308	3.82226	0.2875	0.819817	0.152344	ENSMFAG00000003549	Trophoblast	IRX2
46.2111	4196.29	<2,22E-308	0.428792	-1.09878	1.52757	1.46277	1.59238	<2,22E-308	4.15976	0.521094	0.817683	0.283594	ENSMFAG00000007156	Trophoblast	SH2D4A
56.076	4548.22	<2,22E-308	0.418378	-1.07209	1.49047	1.43836	1.54258	<2,22E-308	6.03963	0.997656	0.907317	0.427344	ENSMFAG00000002622	Trophoblast	PIK3CB
65.8215	4322.97	<2,22E-308	0.41474	-1.06277	1.47751	1.4335	1.52152	<2,22E-308	4.34024	0.359375	0.873171	0.228125	ENSMFAG00000034562	Trophoblast	GRAMD2A
47.557	4409.57	<2,22E-308	0.412559	-1.05718	1.46974	1.40915	1.53033	<2,22E-308	3.3561	0.259375	0.816768	0.0976562	ENSMFAG00000035900	Trophoblast	DLX5
47.9361	4498.2	<2,22E-308	0.409758	-1.05001	1.45976	1.40006	1.51946	<2,22E-308	12.6326	3.60703	0.965244	0.89375	ENSMFAG00000029999	Trophoblast	SNX2

## Sheet: DEGs Figure 1e
t	df	p.val	mean1	mean2	diff.mean	conf.int.l	conf.int.h	fdr	mean1.umi	mean2.umi	det.rate1	det.rate2	gene	celltype	gene_symobl
66.9966	1275.63	<2,22E-308	11.4117	2.0891	9.32256	9.04958	9.59555	<2,22E-308	26.5857	4.06168	1	0.71028	ENSMFAG00000036320	EPI	DPPA4
42.7056	1071.09	1.73044e-233	11.3293	3.36769	7.96162	7.59581	8.32743	7.31934e-230	164.69	24.9907	1	0.481308	ENSMFAG00000045714	EPI	DPPA5
41.5585	1114.29	9.71584e-229	11.3605	3.3303	8.03023	7.6511	8.40936	3.28765e-225	282.733	90.7935	1	0.442991	ENSMFAG00000041622	EPI	KHDC3L
41.6051	1046.76	4.59089e-224	10.9165	2.92673	7.98975	7.61293	8.36657	1.29455e-220	49.281	6.78598	1	0.62243	ENSMFAG00000040045	EPI	IGFBP2
54.3861	549.168	2.91411e-223	10.6998	1.14073	9.55908	9.21383	9.90433	7.04341e-220	269.486	57.7738	1	0.997196	ENSMFAG00000039066	EPI	SSB
49.291	553.994	1.05801e-204	10.8587	1.26362	9.59503	9.21267	9.9774	1.98895e-201	19.6381	2.19907	1	0.335514	ENSMFAG00000037727	EPI	UTF1
37.9613	1090.62	1.16382e-201	11.1781	3.75891	7.41919	7.03571	7.80267	1.79006e-198	65.9238	19.7991	1	0.501869	ENSMFAG00000004232	EPI	POU5F1
37.6621	1075.29	1.24226e-198	11.1668	3.9764	7.19043	6.81582	7.56505	1.75148e-195	96.9381	30.2121	1	0.609346	ENSMFAG00000039100	EPI	IFITM1
37.3946	995.747	6.7994e-192	10.6762	4.76626	5.90989	5.59976	6.22002	8.21707e-189	61.8381	14.8963	0.995238	0.971963	ENSMFAG00000042235	EPI	SNRPN
49.2521	316.674	1.70841e-150	10.2374	1.4873	8.75007	8.40053	9.09961	9.32404e-148	57.6952	12.085	1	0.969159	ENSMFAG00000045606	EPI	PSIP1
47.2216	276.682	1.99503e-134	10.393	0.625469	9.76753	9.36034	10.1747	8.03663e-132	19.6667	1.82523	1	0.569159	ENSMFAG00000040834	EPI	DNMT3B
37.1319	400.942	7.87739e-132	9.98815	1.35252	8.63563	8.17843	9.09283	3.02904e-129	11.4143	1.96822	1	0.348598	ENSMFAG00000032576	EPI	PTPRZ1
38.24	361.842	3.6817e-129	8.97499	0.661163	8.31382	7.88628	8.74137	1.32533e-126	32.4238	6.05327	1	0.623364	ENSMFAG00000031887	EPI	L1TD1
48.0952	238.407	1.03702e-124	10.1114	-0.0228299	10.1342	9.71913	10.5493	3.24914e-122	8.37143	0.348598	0.985714	0.170093	ENSMFAG00000002328	EPI	USP44
27.3863	910.584	6.14556e-121	9.80306	4.10449	5.69857	5.2902	6.10695	1.67704e-118	38.0286	19.3636	1	0.908411	ENSMFAG00000034640	EPI	LOC102145938
32.1092	461.987	9.44179e-120	9.77542	2.00825	7.76718	7.29182	8.24254	2.49602e-117	17.5524	4.15047	1	0.526168	ENSMFAG00000037193	EPI	ZNF676
37.2429	294.213	2.25769e-113	5.36045	0.332301	5.02815	4.76245	5.29386	5.02603e-111	71.2762	19.9411	1	0.988785	ENSMFAG00000032635	EPI	PEBP1
34.2133	288.755	1.35621e-103	9.55898	0.836729	8.72225	8.22048	9.22402	2.41534e-101	10.4952	1.25047	0.985714	0.324299	ENSMFAG00000038655	EPI	SFRP2
34.5734	277.32	1.51503e-102	7.51376	0.756883	6.75688	6.37215	7.1416	2.64255e-100	35.2571	8.13458	1	0.882243	ENSMFAG00000044053	EPI	HELLS
32.8436	294.061	2.15092e-100	9.27116	0.709057	8.5621	8.04904	9.07516	3.40106e-98	9.50476	1.15421	0.97619	0.242056	ENSMFAG00000041377	EPI	NANOG
16.9758	233.311	1.2473e-42	5.32668	1.23303	4.09364	3.61854	4.56875	9.33763e-41	16.9934	7.55585	0.993421	0.739362	ENSMFAG00000043883	transition	ISOC1
13.5211	212.878	1.76059e-30	5.27647	1.70659	3.56989	3.04946	4.09032	8.65916e-29	38.6447	21.9849	1	0.977837	ENSMFAG00000038312	transition	DENR
13.4353	201.884	8.08187e-30	7.27256	1.92538	5.34717	4.56242	6.13193	3.85175e-28	42.2961	12.4362	0.973684	0.659574	ENSMFAG00000003625	transition	ID1
13.5432	178.84	3.22505e-29	5.21554	0.657208	4.55833	3.89416	5.22251	1.49903e-27	183.224	93.2624	1	0.999113	ENSMFAG00000043424	transition	FABP5
13.3325	173.102	2.35017e-28	1.36532	-0.0235599	1.38888	1.18327	1.59449	1.03819e-26	9.94737	5.02571	0.986842	0.914894	ENSMFAG00000042388	transition	RNMT
11.9946	179.684	9.95664e-25	5.33942	1.15294	4.18648	3.49775	4.8752	3.76019e-23	4.43421	1.42287	0.881579	0.356383	ENSMFAG00000042391	transition	VSNL1
11.6543	168.082	2.20599e-23	1.85739	0.112513	1.74488	1.4493	2.04045	7.61695e-22	5.53289	2.2305	0.914474	0.70922	ENSMFAG00000039348	transition	FAM210A
11.2884	165.006	2.919e-22	2.00287	-0.207723	2.2106	1.82394	2.59725	9.40695e-21	7.10526	2.44858	0.953947	0.626773	ENSMFAG00000037189	transition	TRIML2
10.8993	200.137	5.13892e-22	1.71247	0.556808	1.15566	0.946582	1.36475	1.63428e-20	32.1579	23.3511	1	0.994681	ENSMFAG00000043112	transition	NASP
10.7945	165.081	6.85607e-21	4.33641	0.508108	3.8283	3.12806	4.52854	2.0677e-19	2.07237	0.898936	0.697368	0.180851	ENSMFAG00000038386	transition	GDF3
10.3157	192.096	3.91025e-20	2.1988	0.748397	1.4504	1.17308	1.72772	1.11753e-18	6.19079	3.70124	0.980263	0.788121	ENSMFAG00000002508	transition	GINS2
10.2958	169.738	1.27681e-19	4.79645	1.31502	3.48143	2.81393	4.14893	3.52403e-18	6.26974	2.38918	0.875	0.620567	ENSMFAG00000001243	transition	ZFP36L2
10.2858	160.901	2.18309e-19	4.0594	0.434578	3.62482	2.92887	4.32077	5.93821e-18	1.69079	0.308511	0.684211	0.157801	ENSMFAG00000046780	transition	LOC107128050
10.0719	161.265	8.14984e-19	0.884842	-0.423278	1.30812	1.05164	1.5646	2.15786e-17	1.92105	0.476064	0.723684	0.248227	ENSMFAG00000021726	transition	OVOL2
9.84835	181.931	1.30484e-18	3.34752	1.35861	1.98891	1.59044	2.38738	3.38599e-17	10.0658	5.61879	0.940789	0.87234	ENSMFAG00000043849	transition	PGRMC1
9.8221	181.842	1.55262e-18	2.27993	0.738632	1.5413	1.23168	1.85092	4.01051e-17	5.46711	3.07713	0.947368	0.792553	ENSMFAG00000036930	transition	MTHFD1
9.34117	177.273	4.02815e-17	2.02547	0.51583	1.50964	1.19071	1.82857	9.33593e-16	2.65132	1.32004	0.855263	0.546986	ENSMFAG00000031248	transition	KLHL23
9.39275	159.195	5.97472e-17	2.06975	-0.917913	2.98767	2.35946	3.61587	1.36788e-15	6.57895	1.48848	0.789474	0.381206	ENSMFAG00000042891	transition	HMOX1
8.71638	180.093	1.85154e-15	4.78327	2.02404	2.75923	2.13459	3.38387	3.839e-14	4.68421	2.29699	0.894737	0.687057	ENSMFAG00000001482	transition	PDPN
8.53276	168.594	7.95532e-15	0.754244	-0.235149	0.989393	0.760487	1.2183	1.56872e-13	4.08553	1.83245	0.875	0.691489	ENSMFAG00000036416	transition	CCDC137
18.2054	80.5608	2.77906e-30	10.0676	1.89072	8.17687	7.28314	9.07061	2.99483e-28	12.6571	2.32314	0.971429	0.439669	ENSMFAG00000042692	mesoderm 1	CDX2
17.8527	79.9653	1.25731e-29	9.78775	1.49227	8.29548	7.37076	9.22019	1.28924e-27	11.9714	2.01405	0.942857	0.281818	ENSMFAG00000028943	mesoderm 1	CDX1
14.3461	77.7942	1.48445e-23	8.94094	1.5218	7.41915	6.38953	8.44877	1.09674e-21	23.9286	4.39504	0.957143	0.442975	ENSMFAG00000038158	mesoderm 1	SPP1
12.4123	73.3516	1.06337e-19	8.10315	1.04365	7.0595	5.92608	8.19293	6.33492e-18	5.45714	0.865289	0.885714	0.247107	ENSMFAG00000041415	mesoderm 1	CDX4
10.0901	73.6615	1.57444e-15	2.8059	-1.5561	4.362	3.50055	5.22346	6.62637e-14	40.0143	13.0314	1	0.680992	ENSMFAG00000041663	mesoderm 1	ID3
9.135	73.1826	1.01798e-13	6.97536	1.76589	5.20948	4.07296	6.34599	3.58072e-12	6.64286	1.91901	0.9	0.534711	ENSMFAG00000037970	mesoderm 1	CPE
8.9581	70.9427	2.82439e-13	2.95581	0.410847	2.54496	1.97848	3.11144	9.46254e-12	14.8143	6.04132	1	0.952893	ENSMFAG00000032688	mesoderm 1	SLC25A4
8.3636	72.3209	3.11389e-12	2.66123	0.346694	2.31454	1.76291	2.86617	9.25903e-11	3.72857	1.2686	0.971429	0.57438	ENSMFAG00000000073	mesoderm 1	GNS
7.91135	70.905	2.46141e-11	3.72237	0.345711	3.37666	2.5256	4.22772	6.39703e-10	3.78571	0.852893	0.814286	0.415702	ENSMFAG00000000396	mesoderm 1	GPAT3
7.62332	77.8627	5.07801e-11	0.807644	-0.068836	0.87648	0.647579	1.10538	1.26718e-09	12.2714	8.90083	0.985714	0.966942	ENSMFAG00000042995	mesoderm 1	PTPMT1
7.5476	71.5188	1.10752e-10	4.64895	0.891165	3.75778	2.76517	4.7504	2.60978e-09	2.47143	0.605785	0.8	0.347934	ENSMFAG00000033465	mesoderm 1	SELENBP1
6.77737	72.2807	2.79409e-09	1.54849	0.239698	1.30879	0.923855	1.69373	5.39034e-08	6.88571	3.6876	0.957143	0.881818	ENSMFAG00000036354	mesoderm 1	ACBD6
6.6809	72.7568	4.09671e-09	3.65794	0.40403	3.25391	2.28318	4.22465	7.73728e-08	2.44286	0.779339	0.728571	0.21405	ENSMFAG00000031004	mesoderm 1	CYP1B1
6.67359	72.2452	4.33864e-09	0.851088	-0.294503	1.14559	0.803412	1.48777	8.15615e-08	4.08571	1.81818	0.914286	0.665289	ENSMFAG00000045161	mesoderm 1	SLC25A24
6.31864	70.0805	2.1191e-08	3.64078	0.122206	3.51857	2.40798	4.62917	3.58172e-07	1.65714	0.166942	0.528571	0.0834711	ENSMFAG00000000099	mesoderm 1	HOXD9
6.21047	70.6652	3.22187e-08	2.81627	0.249231	2.56704	1.74279	3.39128	5.29746e-07	2.14286	0.495868	0.657143	0.294215	ENSMFAG00000043472	mesoderm 1	SMPDL3A
6.11925	70.9193	4.63666e-08	4.07361	0.611338	3.46227	2.33407	4.59047	7.38678e-07	1.37143	0.263636	0.585714	0.175207	ENSMFAG00000044313	mesoderm 1	HOXD4
5.89463	72.9184	1.07871e-07	3.02052	0.723546	2.29697	1.52034	3.0736	1.63683e-06	1.22857	0.419835	0.657143	0.249587	ENSMFAG00000045539	mesoderm 1	KCNG1
5.78374	69.8178	1.89075e-07	3.60104	0.194734	3.4063	2.23163	4.58097	2.73884e-06	0.671429	0.0561983	0.4	0.0495868	ENSMFAG00000045540	mesoderm 1	HOXA3
5.70903	76.2143	2.07451e-07	0.8877	0.206943	0.680757	0.443277	0.918237	2.97698e-06	3.8	2.48843	0.928571	0.828926	ENSMFAG00000001501	mesoderm 1	STK24
56.5818	1270.92	<2,22E-308	11.4509	2.79135	8.65955	8.3593	8.9598	<2,22E-308	54.9801	5.92471	1	0.618246	ENSMFAG00000040568	mesoderm 2	FOXH1
52.8495	270.842	1.07433e-144	11.3618	0.600588	10.7612	10.3603	11.162	4.54413e-141	40.1788	1.97343	1	0.208149	ENSMFAG00000027604	mesoderm 2	MIXL1
31.4741	236.871	1.37252e-86	10.2614	1.88824	8.37321	7.84911	8.89731	5.04818e-84	20.1325	3.92028	0.986755	0.648361	ENSMFAG00000045253	mesoderm 2	ERICH2
29.1395	180.315	4.02582e-70	8.29597	1.07266	7.22331	6.73418	7.71244	1.01661e-67	25.404	5.32152	1	0.813109	ENSMFAG00000046294	mesoderm 2	MPC2
27.0074	176.489	1.37803e-64	1.35414	-0.81067	2.16481	2.00663	2.323	2.91437e-62	113.384	38.4951	1	0.997343	ENSMFAG00000039219	mesoderm 2	CALM1
27.6442	159.692	9.34472e-63	9.99637	-0.0433405	10.0397	9.32247	10.757	1.88218e-60	53.0397	0.772365	0.927152	0.0912312	ENSMFAG00000045799	mesoderm 2	MESP1
27.2283	162.196	2.21633e-62	9.56924	0.237152	9.33209	8.65529	10.0089	4.41154e-60	114.232	3.92383	1	0.827281	ENSMFAG00000036279	mesoderm 2	PTGR1
26.4402	167.37	1.19817e-61	7.99636	0.808355	7.18801	6.6513	7.72472	2.33009e-59	61.543	13.6492	1	0.970771	ENSMFAG00000001891	mesoderm 2	HMGB3
23.6691	211.798	2.10249e-61	9.8103	1.91391	7.89638	7.23875	8.55402	3.99686e-59	22.4172	3.94066	0.94702	0.447298	ENSMFAG00000031116	mesoderm 2	RSPO3
21.4598	259.126	2.0668e-59	8.81109	2.25204	6.55906	5.9572	7.16092	3.64252e-57	142.013	49.0168	1	0.974314	ENSMFAG00000036887	mesoderm 2	BNIP3
21.7324	192.214	1.14367e-53	8.46789	1.62415	6.84374	6.22262	7.46486	1.58605e-51	10.4834	2.4473	0.986755	0.534101	ENSMFAG00000040973	mesoderm 2	HACD1
19.4574	252.068	4.1133e-52	2.82032	0.404101	2.41622	2.17166	2.66078	5.39479e-50	69.8742	32.1045	1	0.984057	ENSMFAG00000041588	mesoderm 2	STMN1
20.7364	192.346	6.24624e-51	5.37386	0.784997	4.58887	4.15239	5.02534	7.82816e-49	66.2517	23.7901	1	0.961027	ENSMFAG00000037325	mesoderm 2	DUT
21.2099	165.857	4.15666e-49	8.27615	0.625418	7.65073	6.93855	8.36292	4.91794e-47	8.0596	0.875996	0.953642	0.29318	ENSMFAG00000031658	mesoderm 2	RBP1
19.9166	196.845	4.63681e-49	5.06043	1.14346	3.91697	3.52912	4.30482	5.44793e-47	35.1126	13.4092	1	0.961913	ENSMFAG00000031715	mesoderm 2	SLC39A4
18.59	207.7	4.50882e-46	8.05518	2.81103	5.24415	4.68801	5.80029	4.92159e-44	11.3046	4.18158	0.993377	0.775908	ENSMFAG00000036656	mesoderm 2	CRABP2
18.8817	186.863	3.48949e-45	8.10137	1.88389	6.21747	5.56788	6.86707	3.76043e-43	10.3775	2.54562	0.980132	0.623561	ENSMFAG00000032874	mesoderm 2	HAS2
17.1464	222.863	1.37585e-42	1.97067	-0.266977	2.23765	1.98047	2.49483	1.30775e-40	52.947	18.6661	1	0.94597	ENSMFAG00000045853	mesoderm 2	ANXA5
17.9171	187.565	1.71944e-42	2.44815	-0.000502385	2.44866	2.17906	2.71826	1.61618e-40	38.755	14.605	1	0.977857	ENSMFAG00000043812	mesoderm 2	GHITM
18.362	162.514	1.74985e-41	7.473	0.311577	7.16142	6.39127	7.93157	1.52607e-39	5.82119	0.804252	0.887417	0.116918	ENSMFAG00000032610	mesoderm 2	FGF17
12.8006	73.1044	2.38598e-20	8.09772	1.05605	7.04167	5.94534	8.138	1.99843e-18	5.73239	0.864351	0.873239	0.362283	ENSMFAG00000002533	Amnion 1	SLC7A3
12.1554	72.391	3.72396e-19	7.34455	0.480673	6.86388	5.73832	7.98943	2.78786e-17	7.60563	1.00827	0.887324	0.330852	ENSMFAG00000032046	Amnion 1	CDO1
10.8144	71.9945	9.73177e-17	5.94124	0.334195	5.60705	4.57348	6.64062	5.98734e-15	4.33803	0.708023	0.873239	0.309347	ENSMFAG00000033332	Amnion 1	NMRK2
10.4441	71.4171	5.01757e-16	5.31258	-0.053731	5.36631	4.3419	6.39072	2.8777e-14	6.91549	1.21505	0.929577	0.459884	ENSMFAG00000044496	Amnion 1	LITAF
10.2362	70.8722	1.30436e-15	1.90911	-1.73814	3.64725	2.93677	4.35774	7.2119e-14	15.4225	1.91232	0.957746	0.449132	ENSMFAG00000001257	Amnion 1	TMEM54
10.0143	72.2953	2.66098e-15	1.78463	-0.598847	2.38348	1.90905	2.85791	1.42924e-13	4.90141	1.08189	0.84507	0.379653	ENSMFAG00000000115	Amnion 1	RAB25
9.8299	72.4419	5.69747e-15	3.09782	-0.431365	3.52919	2.81356	4.24482	2.93889e-13	5.67606	0.995037	0.873239	0.311828	ENSMFAG00000003067	Amnion 1	ANXA3
8.87587	71.2062	3.8891e-13	6.066	0.25026	5.81574	4.50932	7.12217	1.62068e-11	2.22535	0.24483	0.633803	0.0951199	ENSMFAG00000035949	Amnion 1	ISL1
8.57782	72.7655	1.18265e-12	5.24092	0.594577	4.64635	3.56674	5.72595	4.6533e-11	6.90141	2.14806	0.84507	0.601323	ENSMFAG00000000039	Amnion 1	ID2
8.45227	74.2424	1.7645e-12	-0.610294	-1.61477	1.00447	0.767691	1.24125	6.76952e-11	4.1831	1.51613	0.873239	0.447477	ENSMFAG00000034493	Amnion 1	VAMP8
8.22059	76.1372	4.11291e-12	0.134882	-1.164	1.29888	0.984201	1.61357	1.48056e-10	16.2113	11.7808	0.971831	0.905707	ENSMFAG00000003668	Amnion 1	CKB
8.23896	72.344	5.31688e-12	1.75582	-0.0689779	1.8248	1.38331	2.26628	1.90182e-10	3.52113	1.20926	0.816901	0.569892	ENSMFAG00000041887	Amnion 1	SLC7A5
8.11121	73.0444	8.66992e-12	-0.2675	-1.03528	0.767783	0.579133	0.956432	2.98143e-10	2.95775	1.02316	0.774648	0.503722	ENSMFAG00000043790	Amnion 1	OSTF1
7.94601	74.7956	1.53651e-11	0.629613	-0.614666	1.24428	0.932318	1.55624	5.10729e-10	6.87324	3.33251	0.901408	0.81555	ENSMFAG00000031928	Amnion 1	SLC3A2
7.97234	71.5278	1.79803e-11	1.59912	-0.320944	1.92007	1.43991	2.40023	5.87276e-10	5.78873	2.16873	0.929577	0.722911	ENSMFAG00000033694	Amnion 1	ATP6V1B2
7.86095	71.8511	2.82107e-11	0.42729	-0.897653	1.32494	0.988938	1.66095	9.03972e-10	3.71831	0.905707	0.774648	0.396195	ENSMFAG00000045748	Amnion 1	SMAGP
7.8147	73.1983	3.08885e-11	0.0736086	-0.99866	1.07227	0.798819	1.34572	9.82335e-10	10.5211	5.96443	0.985915	0.923904	ENSMFAG00000044263	Amnion 1	ISYNA1
7.70448	75.1977	4.28522e-11	0.0933433	-0.830963	0.924306	0.685324	1.16329	1.34014e-09	9.74648	6.54508	0.971831	0.900744	ENSMFAG00000046040	Amnion 1	ABRACL
7.6717	73.4373	5.63031e-11	1.55471	0.0828178	1.47189	1.08955	1.85423	1.72884e-09	2.74648	1.20513	0.873239	0.593879	ENSMFAG00000002106	Amnion 1	STRN
7.70505	70.5758	6.08883e-11	1.40428	-0.949339	2.35362	1.74447	2.96276	1.85951e-09	3.61972	0.294458	0.84507	0.163772	ENSMFAG00000004040	Amnion 1	TFAP2C
43.8424	1254	2.52104e-255	10.697	5.05913	5.6379	5.38561	5.89018	4.26535e-251	115.24	34.9347	1	0.987251	ENSMFAG00000043121	Amnion 2	TMSB4X
22.6946	24.8243	4.06857e-18	9.44875	-0.934787	10.3835	9.44089	11.3262	1.74711e-16	142.08	27.2518	1	0.99761	ENSMFAG00000003391	Amnion 2	KRT19
16.026	24.4388	1.80421e-14	9.35272	-2.03349	11.3862	9.92124	12.8512	5.13896e-13	275.12	26.7729	1	0.89004	ENSMFAG00000043037	Amnion 2	KRT18
15.4709	24.2601	4.53721e-14	11.1869	0.343679	10.8433	9.39754	12.289	1.22043e-12	14.36	0.239841	0.92	0.143426	ENSMFAG00000040527	Amnion 2	COX4I2
14.3527	24.4143	2.11705e-13	10.3764	0.832047	9.54434	8.17311	10.9156	5.36204e-12	11.36	1.2494	1	0.481275	ENSMFAG00000039698	Amnion 2	TSPAN2
14.3887	24.2336	2.27279e-13	8.91974	-1.65185	10.5716	9.05599	12.0872	5.74789e-12	155.32	19.3171	1	0.960956	ENSMFAG00000040972	Amnion 2	KRT8
11.9221	27.4567	2.28221e-12	9.85688	5.74516	4.11173	3.40464	4.81882	5.18989e-11	58.68	39.2813	1	0.996813	ENSMFAG00000000818	Amnion 2	MDK
11.9763	24.2848	1.11072e-11	1.67858	-0.952286	2.63087	2.17777	3.08397	2.24788e-10	6.36	1.0988	1	0.428685	ENSMFAG00000038880	Amnion 2	CDH3
11.272	24.0318	4.44076e-11	9.8028	-0.10191	9.90471	8.09129	11.7181	8.3112e-10	4	0.0135458	0.88	0.00876494	ENSMFAG00000043676	Amnion 2	SPNS2
10.2392	24.161	2.87608e-10	9.6873	0.280809	9.40649	7.51111	11.3019	4.83702e-09	12.8	0.330677	0.88	0.0756972	ENSMFAG00000033924	Amnion 2	LYPD1
9.61006	24.0181	1.05492e-09	9.59956	-0.06254	9.6621	7.58711	11.7371	1.64047e-08	3.44	0.00717131	0.8	0.00557769	ENSMFAG00000003571	Amnion 2	GABRP
9.02231	24.1982	3.27549e-09	8.94737	0.240645	8.70672	6.71588	10.6976	4.72447e-08	10.76	0.658167	0.84	0.0868526	ENSMFAG00000003868	Amnion 2	ANKRD1
8.73571	24.1166	6.16791e-09	6.59508	-0.377926	6.973	5.32598	8.62002	8.49104e-08	20.72	2.42789	1	0.682072	ENSMFAG00000030065	Amnion 2	WLS
8.71074	24.134	6.46476e-09	8.05262	0.0062876	8.04634	6.14042	9.95225	8.87083e-08	7.12	0.367331	0.92	0.19761	ENSMFAG00000039491	Amnion 2	HEY1
8.57476	24.0804	8.80193e-09	7.76573	0.0826797	7.68305	5.83411	9.53199	1.17459e-07	3.48	0.139442	0.88	0.106773	ENSMFAG00000040970	Amnion 2	CA12
8.28131	24.069	1.66556e-08	5.85541	-0.694148	6.54955	4.9175	8.18161	2.12676e-07	37.6	8.74263	1	0.96255	ENSMFAG00000002822	Amnion 2	EZR
8.12886	24.058	2.33347e-08	8.65222	0.0225278	8.62969	6.43891	10.8205	2.9115e-07	3.08	0.0549801	0.76	0.0318725	ENSMFAG00000043502	Amnion 2	WNT6
7.88664	24.7385	3.2792e-08	3.45405	0.71261	2.74144	2.02515	3.45773	3.98855e-07	9.04	4.35857	0.96	0.90996	ENSMFAG00000002479	Amnion 2	APP
7.9481	24.1734	3.36333e-08	7.18919	0.443539	6.74565	4.99466	8.49664	4.08208e-07	2.6	0.283665	0.92	0.204781	ENSMFAG00000038722	Amnion 2	PRTG
7.90472	24.0632	3.82725e-08	7.98883	0.00483207	7.984	5.89969	10.0683	4.59569e-07	8.68	0.0669323	0.8	0.0406375	ENSMFAG00000031860	Amnion 2
153.914	1011.3	<2,22E-308	10.8442	-1.59588	12.4401	12.2815	12.5987	<2,22E-308	29.7148	0.396846	1	0.106439	ENSMFAG00000046102	ExE-Mesenchyme	PITX1
121.113	651.478	<2,22E-308	11.0409	-1.37978	12.4207	12.2193	12.622	<2,22E-308	40.4451	0.172142	0.984586	0.0407359	ENSMFAG00000003702	ExE-Mesenchyme	COL3A1
116.84	560.095	<2,22E-308	10.7712	-1.36968	12.1409	11.9368	12.345	<2,22E-308	23.1021	0.086728	0.99422	0.043364	ENSMFAG00000034472	ExE-Mesenchyme	HGF
98.1706	736.316	<2,22E-308	10.4514	-0.621097	11.0725	10.8511	11.2939	<2,22E-308	25.6455	1.39816	0.998073	0.60841	ENSMFAG00000038764	ExE-Mesenchyme	TIMP1
63.0694	1198.34	<2,22E-308	9.81478	-0.192347	10.0071	9.69582	10.3184	<2,22E-308	14.8786	2.04731	1	0.413929	ENSMFAG00000002896	ExE-Mesenchyme	TMEM88
58.8059	1146.63	<2,22E-308	9.65697	-0.166675	9.82364	9.49588	10.1514	<2,22E-308	18.8671	2.4954	1	0.568988	ENSMFAG00000044699	ExE-Mesenchyme	CTHRC1
71.2401	596.035	9.06296e-294	9.17395	-1.06903	10.243	9.9606	10.5254	1.39397e-290	15.973	0.700394	0.998073	0.38502	ENSMFAG00000031451	ExE-Mesenchyme	COL6A2
42.9285	1062.73	2.40853e-234	0.844492	-1.67071	2.5152	2.40024	2.63017	1.85227e-231	41.8786	15.9133	0.998073	0.976347	ENSMFAG00000000853	ExE-Mesenchyme	PPIB
38.7452	1271.77	1.63431e-217	9.28551	1.68064	7.60487	7.21981	7.98994	1.15212e-214	27.2601	6.92378	0.998073	0.843627	ENSMFAG00000037543	ExE-Mesenchyme	BAMBI
42.7143	879.59	1.01907e-216	5.34246	-0.0219077	5.36437	5.11788	5.61085	6.89669e-214	28.8921	9.57687	1	0.973719	ENSMFAG00000042629	ExE-Mesenchyme	EBPL
52.9528	529.932	8.68645e-214	8.3428	-1.14501	9.48781	9.13583	9.83978	5.65254e-211	11.0751	0.0801577	0.974952	0.0591327	ENSMFAG00000001224	ExE-Mesenchyme	CCDC80
38.6481	1151.31	3.55452e-210	6.72953	-0.958584	7.68812	7.29782	8.07842	2.07376e-207	107.071	33.6176	1	0.992116	ENSMFAG00000044914	ExE-Mesenchyme	S100A10
47.1759	630.093	6.17334e-209	2.18486	-1.16453	3.34939	3.20997	3.48881	3.36925e-206	17.3988	4.16951	0.998073	0.886991	ENSMFAG00000033268	ExE-Mesenchyme	CALU
47.3775	595.344	3.81102e-204	8.74034	-0.629087	9.36942	8.98103	9.75782	1.9539e-201	14.5761	0.675427	0.95183	0.318003	ENSMFAG00000033990	ExE-Mesenchyme	COL1A1
46.1622	624.884	1.6042e-203	7.72302	-0.654154	8.37718	8.02081	8.73355	7.98276e-201	6.51638	0.291721	0.969171	0.137976	ENSMFAG00000024718	ExE-Mesenchyme	MEIS2
38.3504	1074.05	2.08632e-203	10.4529	2.49312	7.95978	7.55252	8.36704	1.00853e-200	103.06	12.6951	0.992293	0.722733	ENSMFAG00000003332	ExE-Mesenchyme	VIM
41.4512	818.674	2.93653e-203	2.01719	-0.635705	2.6529	2.52727	2.77852	1.38009e-200	25.7091	11.7083	1	0.980289	ENSMFAG00000045134	ExE-Mesenchyme	SEPTIN7
44.6254	653.469	1.47068e-200	2.62372	-1.68875	4.31247	4.12272	4.50223	6.72499e-198	23.3969	5.73193	0.998073	0.929041	ENSMFAG00000000356	ExE-Mesenchyme	EIF4EBP1
45.3179	619.345	7.89499e-199	6.74679	-1.00898	7.75577	7.41969	8.09186	3.51514e-196	25.5164	3.20762	0.996146	0.809461	ENSMFAG00000039661	ExE-Mesenchyme	ATP1B1
46.4777	534.525	6.64015e-190	8.16549	-1.12995	9.29543	8.90256	9.68831	2.80862e-187	14.2967	0.0775296	0.94605	0.0354796	ENSMFAG00000039337	ExE-Mesenchyme	SULT1C4
307.868	615.585	<2,22E-308	12.3423	-0.157111	12.4994	12.4197	12.5792	<2,22E-308	2041.1	0.516694	1	0.160267	ENSMFAG00000037868	endoderm	APOA1
45.768	1197	3.33699e-265	10.4605	5.8802	4.5803	4.38395	4.77664	2.82292e-261	352.524	47.3088	1	0.995826	ENSMFAG00000042185	endoderm	APOE
49.8285	221.784	1.98605e-122	11.5208	2.38627	9.13455	8.77328	9.49582	2.24013e-119	32.2561	3.12521	1	0.646077	ENSMFAG00000004661	endoderm	CDH2
33.1213	322.158	9.40208e-106	11.0161	3.41289	7.60322	7.1516	8.05484	6.11822e-103	77.8171	14.6027	1	0.584307	ENSMFAG00000026088	endoderm
47.1312	87.8282	3.86261e-64	11.239	0.0119031	11.2271	10.7537	11.7005	7.59902e-62	17.1098	0.364775	1	0.206177	ENSMFAG00000032020	endoderm	S100A16
32.9405	81.0727	1.05965e-48	11.1041	-0.199589	11.3037	10.6209	11.9864	1.28059e-46	8.73171	0.00417362	0.95122	0.00417362	ENSMFAG00000042800	endoderm	IHH
30.2506	88.6488	1.70106e-48	10.4728	0.223353	10.2495	9.57623	10.9228	2.0126e-46	40.2927	1.92571	1	0.520033	ENSMFAG00000043725	endoderm	SERPINE2
27.5944	82.0049	2.89553e-43	10.6998	-0.29118	10.991	10.1987	11.7834	2.83176e-41	29.0366	0.176127	0.963415	0.113523	ENSMFAG00000045681	endoderm	LOC101865018
26.2834	83.8453	3.02848e-42	10.2813	0.454488	9.82686	9.08333	10.5704	2.8466e-40	16.5488	0.924875	0.97561	0.518364	ENSMFAG00000041341	endoderm	GAMT
25.1225	84.6853	5.15067e-41	10.2931	0.209537	10.0836	9.28551	10.8817	4.58654e-39	82.1098	1.34725	0.97561	0.432387	ENSMFAG00000034121	endoderm	KHDC1L
22.0912	97.4978	9.81324e-40	10.1473	1.80101	8.34625	7.59645	9.09604	8.13873e-38	17.0366	3.17362	0.987805	0.515025	ENSMFAG00000030465	endoderm
21.7188	83.5547	4.08525e-36	9.77151	0.215553	9.55596	8.68093	10.431	2.89198e-34	9.13415	0.474958	0.939024	0.257095	ENSMFAG00000003765	endoderm	NLRP7
21.8275	81.9834	6.63069e-36	7.53968	-1.25175	8.79143	7.99019	9.59267	4.63573e-34	29.7195	1.97997	1	0.458264	ENSMFAG00000016490	endoderm	TFPI
20.6717	88.6861	1.1306e-35	8.64438	0.917751	7.72663	6.9839	8.46936	7.77588e-34	32	7.56427	1	0.777129	ENSMFAG00000003661	endoderm	EPCAM
20.973	82.6284	7.72366e-35	8.27522	0.29801	7.97721	7.22065	8.73378	5.20624e-33	21.7439	3.53255	1	0.913189	ENSMFAG00000035996	endoderm	METTL9
20.2597	86.0001	1.71486e-34	10.0062	0.611019	9.39523	8.47335	10.3171	1.13335e-32	26.5366	0.604341	0.914634	0.255426	ENSMFAG00000033337	endoderm	VTN
19.6687	81.9164	9.01323e-33	9.87175	0.0783925	9.79335	8.80283	10.7839	5.46576e-31	7.89024	0.116027	0.865854	0.0901503	ENSMFAG00000028569	endoderm	COL9A2
19.243	83.4099	2.02694e-32	9.6328	0.437202	9.1956	8.2452	10.146	1.20753e-30	7.20732	0.419032	0.902439	0.225376	ENSMFAG00000000090	endoderm	CDA
18.6483	87.8537	2.70695e-32	8.18278	0.905016	7.27777	6.50218	8.05336	1.59024e-30	14.6829	3.2187	0.97561	0.72788	ENSMFAG00000043867	endoderm	SLC9A3R1
19.2645	82.4607	2.86846e-32	9.42638	-0.119691	9.54607	8.56039	10.5317	1.67929e-30	9.81707	0.339733	0.878049	0.0325543	ENSMFAG00000043730	endoderm	SOX17
