# Supplementary material for: Amnion signals are essential for mesoderm formation in primates
Source: Nat Commun. 2021 Aug 26;12:5126. doi: 10.1038/s41467-021-25186-2 (PMC8390679; doi:10.1038/s41467-021-25186-2)
Supplement: Supplementary file 3 — Supplementary Data 2 [file 41467_2021_25186_MOESM3_ESM.xlsx]

## Sheet: Sheet1
status	p_value	morans_test_statistic	morans_I	id	gene_short_name	q_value	trend_pseudotime
OK	0.000000e+00	69.15156	0.8682376	ENSMFAG00000034121	KHDC1L	0.000000e+00	down
OK	0.000000e+00	66.24800	0.8318214	ENSMFAG00000001776	LOC102145365	0.000000e+00	down
OK	0.000000e+00	63.52371	0.7959420	ENSMFAG00000036985	LGALS1	0.000000e+00	down
OK	0.000000e+00	59.63209	0.7480088	ENSMFAG00000003765	NLRP7	0.000000e+00	down
OK	0.000000e+00	59.29359	0.7436531	ENSMFAG00000029872	MT3	0.000000e+00	down
OK	0.000000e+00	54.84109	0.6878912	ENSMFAG00000046145	DNMT3L	0.000000e+00	down
OK	0.000000e+00	54.41467	0.6825272	ENSMFAG00000033208	SHISA5	0.000000e+00	down
OK	0.000000e+00	53.99124	0.6776231	ENSMFAG00000044151	CAVIN2	0.000000e+00	down
OK	0.000000e+00	51.21988	0.6427144	ENSMFAG00000035564	SFRP1	0.000000e+00	up
OK	0.000000e+00	51.23138	0.6426425	ENSMFAG00000003105	MT1M	0.000000e+00	down
OK	0.000000e+00	49.74342	0.6234801	ENSMFAG00000043733	MT1B	0.000000e+00	down
OK	0.000000e+00	49.17818	0.6170569	ENSMFAG00000034590	MT2A	0.000000e+00	down
OK	0.000000e+00	48.23031	0.6048578	ENSMFAG00000034207	STOM	0.000000e+00	down
OK	0.000000e+00	48.23831	0.6045813	ENSMFAG00000042891	HMOX1	0.000000e+00	down
OK	0.000000e+00	47.13657	0.5902681	ENSMFAG00000000085	IGFBP6	0.000000e+00	down
OK	0.000000e+00	47.03011	0.5889121	ENSMFAG00000043037	KRT18	0.000000e+00	down
OK	0.000000e+00	45.69991	0.5733431	ENSMFAG00000042650	ARRB1	0.000000e+00	down
OK	0.000000e+00	45.69457	0.5724263	ENSMFAG00000044288	OOEP	0.000000e+00	down
OK	0.000000e+00	45.63467	0.5718218	ENSMFAG00000031325	CCPG1	0.000000e+00	down
OK	0.000000e+00	45.41666	0.5696660	ENSMFAG00000000396	GPAT3	0.000000e+00	down
OK	0.000000e+00	44.82023	0.5621419	ENSMFAG00000002919	CD53	0.000000e+00	down
OK	0.000000e+00	44.74692	0.5613157	ENSMFAG00000032127	LOC102140106	0.000000e+00	down
OK	0.000000e+00	44.53448	0.5564629	ENSMFAG00000029871	NLRP2	0.000000e+00	down
OK	0.000000e+00	44.00463	0.5516720	ENSMFAG00000037997	ITM2A	0.000000e+00	up
OK	0.000000e+00	44.08688	0.5430369	ENSMFAG00000045242	WNT8A	0.000000e+00	up
OK	0.000000e+00	43.64700	0.5427072	ENSMFAG00000046425	ND5	0.000000e+00	down
OK	0.000000e+00	43.09964	0.5405603	ENSMFAG00000044939	BRDT	0.000000e+00	down
OK	0.000000e+00	42.99462	0.5361036	ENSMFAG00000002681	ABHD12	0.000000e+00	down
OK	0.000000e+00	42.15736	0.5279025	ENSMFAG00000032548	LOC101867369	0.000000e+00	down
OK	0.000000e+00	42.25584	0.5227028	ENSMFAG00000043812	GHITM	0.000000e+00	down
OK	0.000000e+00	42.23660	0.5203823	ENSMFAG00000046424	ND4	0.000000e+00	down
OK	0.000000e+00	41.53637	0.5203018	ENSMFAG00000043422	TMX4	0.000000e+00	down
OK	0.000000e+00	41.86453	0.5157540	ENSMFAG00000046418	COX2	0.000000e+00	down
OK	0.000000e+00	40.96209	0.5137503	ENSMFAG00000032414	SCG5	0.000000e+00	up
OK	0.000000e+00	40.78795	0.5097862	ENSMFAG00000040972	KRT8	0.000000e+00	down
OK	0.000000e+00	40.17347	0.5026690	ENSMFAG00000040002	TUBB6	0.000000e+00	down
OK	0.000000e+00	40.06382	0.5022144	ENSMFAG00000030003	ENSMFAG00000030003	0.000000e+00	down
OK	0.000000e+00	39.96298	0.4997994	ENSMFAG00000008966	ENSMFAG00000008966	0.000000e+00	down
OK	0.000000e+00	39.64779	0.4972486	ENSMFAG00000002793	SFMBT1	0.000000e+00	down
OK	0.000000e+00	39.48784	0.4951315	ENSMFAG00000032675	VCAN	0.000000e+00	up
OK	0.000000e+00	39.22433	0.4918878	ENSMFAG00000004006	TBC1D8	0.000000e+00	down
OK	0.000000e+00	39.73622	0.4883825	ENSMFAG00000046421	COX3	0.000000e+00	down
OK	0.000000e+00	39.56450	0.4873388	ENSMFAG00000000004	ENSMFAG00000000004	0.000000e+00	down
OK	0.000000e+00	38.94418	0.4864013	ENSMFAG00000037584	CD24	0.000000e+00	up
OK	0.000000e+00	38.63768	0.4842180	ENSMFAG00000042442	DPRX	0.000000e+00	down
OK	0.000000e+00	38.47094	0.4816119	ENSMFAG00000045853	ANXA5	0.000000e+00	down
OK	0.000000e+00	37.93592	0.4755080	ENSMFAG00000045205	DPYSL3	0.000000e+00	down
OK	0.000000e+00	37.76260	0.4720320	ENSMFAG00000042692	CDX2	0.000000e+00	down
OK	0.000000e+00	37.59021	0.4709324	ENSMFAG00000032123	LOC102141421	0.000000e+00	down
OK	1.089973e-306	37.41559	0.4689810	ENSMFAG00000041475	SMIM1	4.723775e-304	down
OK	1.331642e-307	37.47170	0.4677047	ENSMFAG00000001594	CMBL	5.884292e-305	down
OK	0.000000e+00	37.56895	0.4675947	ENSMFAG00000046417	COX1	0.000000e+00	down
OK	8.602006e-305	37.29874	0.4596986	ENSMFAG00000000002	ENSMFAG00000000002	3.657638e-302	down
OK	8.855988e-293	36.55018	0.4581611	ENSMFAG00000000151	DAB2	3.563903e-290	down
OK	3.199968e-292	36.51505	0.4577843	ENSMFAG00000041649	CLU	1.265166e-289	up
OK	7.163557e-292	36.49299	0.4567854	ENSMFAG00000041622	KHDC3L	2.783412e-289	down
OK	9.311541e-292	36.48580	0.4563903	ENSMFAG00000038655	SFRP2	3.556693e-289	up
OK	4.661553e-299	36.94332	0.4556986	ENSMFAG00000046416	ND2	1.945421e-296	down
OK	3.222405e-289	36.32533	0.4552485	ENSMFAG00000042181	S100P	1.190494e-286	down
OK	1.103090e-289	36.35481	0.4540474	ENSMFAG00000011195	DNAJC15	4.143206e-287	down
OK	5.927489e-297	36.81203	0.4536977	ENSMFAG00000046415	ND1	2.428762e-294	down
OK	9.738443e-286	36.10421	0.4526166	ENSMFAG00000030544	FGF13	3.539767e-283	down
OK	1.197529e-278	35.64954	0.4451816	ENSMFAG00000044540	RMDN1	4.151924e-276	down
OK	4.126542e-284	36.00037	0.4436165	ENSMFAG00000046420	ATP6	1.476123e-281	down
OK	6.186448e-282	35.86104	0.4399930	ENSMFAG00000046427	CYTB	2.178403e-279	down
OK	1.680122e-270	35.11981	0.4395346	ENSMFAG00000028943	CDX1	5.651230e-268	down
OK	1.790439e-269	35.05243	0.4392652	ENSMFAG00000036656	CRABP2	5.933724e-267	up
OK	5.599600e-267	34.88827	0.4367266	ENSMFAG00000002328	USP44	1.828878e-264	up
OK	3.500181e-265	34.76963	0.4354891	ENSMFAG00000038752	RPL27A	1.126858e-262	up
OK	9.172010e-260	34.40924	0.4308553	ENSMFAG00000041945	DPP4	2.870839e-257	down
OK	1.245879e-258	34.33340	0.4302988	ENSMFAG00000043437	BRWD3	3.846183e-256	down
OK	5.736681e-257	34.22177	0.4288857	ENSMFAG00000017477	KIF21A	1.701077e-254	down
OK	1.070271e-257	34.27076	0.4287139	ENSMFAG00000033280	ALDH9A1	3.259409e-255	down
OK	1.376812e-257	34.26341	0.4286061	ENSMFAG00000041955	ENO1	4.137045e-255	up
OK	2.349503e-261	34.51548	0.4275972	ENSMFAG00000043226	KTN1	7.457522e-259	up
OK	2.056298e-253	33.98198	0.4256328	ENSMFAG00000030998	EVX1	5.941121e-251	down
OK	3.787964e-253	33.96401	0.4237141	ENSMFAG00000039348	FAM210A	1.080577e-250	down
OK	6.876300e-254	34.01417	0.4217328	ENSMFAG00000034203	HES7	2.012523e-251	down
OK	1.392457e-246	33.51635	0.4197643	ENSMFAG00000045026	EEF1A1	3.874124e-244	up
OK	2.509608e-246	33.49879	0.4197232	ENSMFAG00000035407	DPPA3	6.897137e-244	down
OK	1.563941e-245	33.44418	0.4191645	ENSMFAG00000041866	RESF1	4.246383e-243	down
OK	1.318732e-247	33.58654	0.4190139	ENSMFAG00000046426	ND6	3.714868e-245	down
OK	3.079186e-239	33.00838	0.4135967	ENSMFAG00000044566	DPPA2	7.808884e-237	down
OK	2.594552e-240	33.08317	0.4128906	ENSMFAG00000030479	ANXA2	6.798933e-238	down
OK	1.628426e-239	33.02766	0.4125625	ENSMFAG00000014731	ITM2C	4.218184e-237	up
OK	1.832105e-238	32.95436	0.4115450	ENSMFAG00000030034	XPNPEP1	4.587592e-236	down
OK	8.193887e-236	32.76881	0.4107266	ENSMFAG00000000820	CBFA2T2	2.029203e-233	down
OK	8.867599e-236	32.76640	0.4106333	ENSMFAG00000022681	NREP	2.172176e-233	up
OK	3.083913e-239	33.00833	0.4097806	ENSMFAG00000039774	RNASET2	7.808884e-237	down
OK	8.642702e-235	32.69690	0.4096571	ENSMFAG00000039466	VWF	2.094322e-232	down
OK	1.382298e-234	32.68255	0.4094882	ENSMFAG00000037704	LOC102121218	3.313986e-232	down
OK	4.632556e-243	33.27373	0.4091913	ENSMFAG00000036813	HSP90B1	1.242849e-240	down
OK	8.316442e-234	32.62765	0.4073417	ENSMFAG00000039066	SSB	1.952285e-231	up
OK	1.317901e-241	33.17304	0.4067060	ENSMFAG00000034485	CD9	3.494143e-239	down
OK	3.089325e-231	32.44595	0.4064561	ENSMFAG00000002744	FMO5	7.104186e-229	down
OK	2.993451e-233	32.58840	0.4061208	ENSMFAG00000046423	ND4L	6.954683e-231	down
OK	2.032964e-229	32.31678	0.4047625	ENSMFAG00000005679	LOC102139484	4.627765e-227	down
OK	2.002780e-234	32.67121	0.4036212	ENSMFAG00000045606	PSIP1	4.751016e-232	up
OK	7.661073e-225	31.98938	0.4008858	ENSMFAG00000029854	SOX15	1.726499e-222	down
OK	1.057638e-222	31.83512	0.3986195	ENSMFAG00000045968	MFAP2	2.314070e-220	up
