# Supplementary material for: Amnion signals are essential for mesoderm formation in primates
Source: Nat Commun. 2021 Aug 26;12:5126. doi: 10.1038/s41467-021-25186-2 (PMC8390679; doi:10.1038/s41467-021-25186-2)
Supplement: Supplementary file 4 — Supplementary Data 3 [file 41467_2021_25186_MOESM4_ESM.xlsx]

## Sheet: DEGs_WT_d14_amnion1_amnion2
t	df	p.val	mean1	mean2	diff.mean	conf.int.l	conf.int.h	fdr	mean1.umi	mean2.umi	det.rate1	det.rate2	gene_id	gene.name
-16.1101	28.5367	7.32412e-16	-0.782675	9.69724	-10.4799	-11.8113	-9.14852	3.09792e-12	5.26761	64.64	0.690141	1	ENSMFAG00000002725	MEST
-9.66375	31.727	5.67923e-11	0.682028	9.8028	-9.12077	-11.0439	-7.19764	5.65217e-08	0.169014	4	0.084507	0.88	ENSMFAG00000043676	SPNS2
-8.4395	29.0854	2.60613e-09	0.690346	9.59956	-8.90921	-11.068	-6.75043	1.29686e-06	0.112676	3.44	0.084507	0.8	ENSMFAG00000003571	GABRP
-14.9713	53.354	9.50125e-21	0.931088	9.44875	-8.51767	-9.65862	-7.37671	8.03758e-17	47.9437	142.08	1	1	ENSMFAG00000003391	KRT19
-11.2276	38.6094	1.00039e-13	1.94564	10.3764	-8.43074	-9.95005	-6.91143	1.88062e-10	2	11.36	0.647887	1	ENSMFAG00000039698	TSPAN2
-8.09741	30.9505	3.86487e-09	0.623498	8.94737	-8.32387	-10.4206	-6.22718	1.76729e-06	0.704225	10.76	0.0985915	0.84	ENSMFAG00000003868	ANKRD1
-9.23038	52.5156	1.39709e-12	3.13995	11.1869	-8.047	-9.79598	-6.29803	1.96978e-09	1.38028	14.36	0.507042	0.92	ENSMFAG00000040527	COX4I2
-7.89023	24.7572	3.23518e-08	-0.0375572	7.98883	-8.02639	-10.1225	-5.93027	1.14034e-05	0.0422535	8.68	0.028169	0.8	ENSMFAG00000031860
-8.54936	27.3958	3.24639e-09	-1.97557	5.87871	-7.85429	-9.73803	-5.97055	1.56931e-06	12.8451	92.2	0.985915	1	ENSMFAG00000030943	TPM1
-6.48855	24.5652	9.27863e-07	0.00584782	6.89213	-6.88629	-9.07403	-4.69854	0.000165379	0.0140845	1.76	0.0140845	0.68	ENSMFAG00000037561	VTCN1
-7.71762	48.4715	5.54311e-10	2.04965	8.91974	-6.87009	-8.65947	-5.08071	3.56647e-07	65.2113	155.32	1	1	ENSMFAG00000040972	KRT8
-7.72675	54.9521	2.44817e-10	1.80828	8.30463	-6.49635	-8.18131	-4.8114	1.8009e-07	10.507	44.92	0.816901	1	ENSMFAG00000032168	FN1
-6.79707	64.3315	4.12843e-09	2.87889	9.35272	-6.47382	-8.37636	-4.57129	1.791e-06	115.014	275.12	1	1	ENSMFAG00000043037	KRT18
-5.71732	26.258	4.94084e-06	-0.919911	5.11142	-6.03133	-8.19872	-3.86395	0.000610176	0.929577	17.12	0.338028	1	ENSMFAG00000044699	CTHRC1
-6.27398	27.2104	9.9636e-07	-1.29781	4.72269	-6.0205	-7.98872	-4.05228	0.000166905	2.71831	16.04	0.535211	1	ENSMFAG00000036871	TAGLN
-5.29116	48.8557	2.84944e-06	3.77844	9.6873	-5.90886	-8.15321	-3.66452	0.000391949	4.30986	12.8	0.394366	0.88	ENSMFAG00000033924	LYPD1
-7.3637	26.3993	7.3434e-08	-1.77913	4.1172	-5.89633	-7.54104	-4.25162	2.14212e-05	19.4507	67.12	0.985915	1	ENSMFAG00000044914	S100A10
-5.13405	29.8995	1.60978e-05	0.906671	6.67841	-5.77173	-8.06799	-3.47548	0.00153658	0.577465	3.96	0.295775	0.76	ENSMFAG00000001326	LIX1
-4.90003	35.6469	2.08305e-05	2.8872	8.65222	-5.76501	-8.15194	-3.37809	0.00183558	0.788732	3.08	0.394366	0.76	ENSMFAG00000043502	WNT6
-6.8614	27.9333	1.88837e-07	0.489099	6.20633	-5.71723	-7.42424	-4.01022	4.56418e-05	6.08451	19.4	0.943662	1	ENSMFAG00000000608	CD99
-5.48198	38.0183	2.91838e-06	2.34315	8.05262	-5.70948	-7.81785	-3.6011	0.000398194	1.56338	7.12	0.521127	0.92	ENSMFAG00000039491	HEY1
-5.71015	33.3679	2.18323e-06	2.19827	7.76573	-5.56746	-7.5503	-3.58462	0.000324018	0.802817	3.48	0.464789	0.88	ENSMFAG00000040970	CA12
-4.42833	25.1077	0.000162611	0.183988	5.60324	-5.41925	-7.93909	-2.8994	0.00836237	0.028169	0.76	0.028169	0.48	ENSMFAG00000031249	GDNF
-5.85768	31.8271	1.67205e-06	1.85268	7.18919	-5.33651	-7.19261	-3.48041	0.00025486	0.859155	2.6	0.422535	0.92	ENSMFAG00000038722	PRTG
-4.81633	30.6075	3.73878e-05	0.839432	6.07938	-5.23995	-7.45999	-3.0199	0.00286228	0.253521	1.24	0.0985915	0.68	ENSMFAG00000043753	PCDHAC2
-5.61086	29.1494	4.57497e-06	1.96656	7.20045	-5.23389	-7.14129	-3.3265	0.000569147	3.11268	9.84	0.830986	0.96	ENSMFAG00000004074	TMEM45A
-4.77205	30.2129	4.363e-05	1.48706	6.66066	-5.1736	-7.38706	-2.96013	0.00323761	0.619718	2.36	0.338028	0.76	ENSMFAG00000037777	C2H3orf52
-5.15616	29.5395	1.56293e-05	1.52903	6.64077	-5.11175	-7.13775	-3.08574	0.00150245	1.4507	5.28	0.661972	0.92	ENSMFAG00000040148	CADM1
-5.88242	33.0399	1.35773e-06	1.50113	6.59508	-5.09395	-6.85568	-3.33222	0.000214686	6.73239	20.72	0.830986	1	ENSMFAG00000030065	WLS
-6.20347	27.7187	1.10733e-06	0.770422	5.85541	-5.08498	-6.76483	-3.40513	0.000179964	15.6901	37.6	1	1	ENSMFAG00000002822	EZR
-6.18106	28.9314	9.80157e-07	0.539046	5.16302	-4.62397	-6.15414	-3.0938	0.000166905	7.5493	20.2	0.84507	0.96	ENSMFAG00000031833	SLC2A1
-9.53029	74.7996	1.50642e-14	5.25172	9.85688	-4.60517	-5.56782	-3.64251	3.64102e-11	31.8592	58.68	0.985915	1	ENSMFAG00000000818	MDK
-6.43578	37.4489	1.53476e-07	1.54925	6.11547	-4.56622	-6.00323	-3.12921	3.87561e-05	20.9577	38.76	1	1	ENSMFAG00000037584	CD24
-4.62254	25.9925	9.10977e-05	-0.261966	4.18852	-4.45049	-6.42954	-2.47144	0.0053891	0.450704	3.08	0.253521	0.76	ENSMFAG00000024718	MEIS2
-5.21565	26.2797	1.84552e-05	-0.422919	4.00697	-4.42989	-6.17484	-2.68494	0.0016878	0.760563	5.32	0.338028	0.84	ENSMFAG00000044363	MAP1B
-7.23424	28.2882	6.68709e-08	-0.0087087	4.37654	-4.38525	-5.62638	-3.14411	2.07854e-05	2.30986	9.08	0.690141	1	ENSMFAG00000000687	MYL9
-6.11366	29.3093	1.11686e-06	1.13563	5.51848	-4.38285	-5.84839	-2.91731	0.000179964	1.21127	4.4	0.619718	1	ENSMFAG00000042802	FUT8
-4.61724	27.0399	8.49274e-05	0.819555	5.1996	-4.38005	-6.32634	-2.43376	0.00515013	0.929577	4.2	0.535211	0.8	ENSMFAG00000040069	SESN3
-4.41506	26.7934	0.000148648	0.245346	4.49604	-4.25069	-6.22685	-2.27454	0.00785931	0.0704225	1	0.056338	0.56	ENSMFAG00000033705	BAALC
-4.70294	29.2983	5.66256e-05	-0.47536	3.69411	-4.16947	-5.9819	-2.35704	0.00395625	4.57746	18.48	0.704225	0.92	ENSMFAG00000042251	SERPINB9
-4.12897	64.4475	0.000106867	6.066	10.0845	-4.01845	-5.96245	-2.07446	0.00604708	2.22535	6.12	0.633803	1	ENSMFAG00000035949	ISL1
-4.22269	30.6514	0.000199501	3.12832	7.06802	-3.93971	-5.84342	-2.03599	0.00969928	9.47887	15.6	0.971831	1	ENSMFAG00000002681	ABHD12
-6.525	30.9718	2.79254e-07	-0.708307	3.19834	-3.90665	-5.12779	-2.68551	6.05313e-05	5.61972	16.52	0.619718	1	ENSMFAG00000043363	HAPLN1
-4.81869	24.1979	6.45397e-05	-0.139219	3.65028	-3.7895	-5.41189	-2.16712	0.0042241	0.0140845	0.8	0.0140845	0.56	ENSMFAG00000034464	LRRN4
-4.74807	24.7007	7.36292e-05	-0.434932	3.30148	-3.73641	-5.35812	-2.1147	0.0045968	1.98592	13.68	0.71831	0.96	ENSMFAG00000031913	DSP
-4.23185	30.5568	0.000195401	1.50538	5.18523	-3.67984	-5.45437	-1.90532	0.00955486	1.61972	4.84	0.661972	0.92	ENSMFAG00000036909	TCF4
-3.99798	73.5253	0.000150427	6.47324	10.1464	-3.67316	-5.50402	-1.84231	0.00787948	23.6056	41.84	0.859155	1	ENSMFAG00000000456	HAND1
-5.34348	25.7749	1.39754e-05	0.29237	3.96232	-3.66995	-5.0823	-2.25759	0.00138275	0.887324	4.72	0.535211	0.96	ENSMFAG00000004557	PALM2-AKAP2
-4.78709	29.3121	4.47395e-05	1.43389	5.03349	-3.5996	-5.13678	-2.06242	0.00330545	2.69014	6.6	0.830986	0.92	ENSMFAG00000003466	SPTBN1
-4.19886	43.6625	0.00012975	4.90141	8.28336	-3.38195	-5.00557	-1.75833	0.00710433	16.7042	23.08	0.957746	1	ENSMFAG00000003661	EPCAM
-9.11866	28.6735	5.69151e-10	-2.48299	0.741749	-3.22474	-3.94837	-2.5011	3.56647e-07	7.40845	33.36	0.84507	1	ENSMFAG00000040025	TAGLN2
-5.36333	71.557	9.55842e-07	6.0972	9.07433	-2.97713	-4.08379	-1.87046	0.000166721	40.3662	53.56	1	1	ENSMFAG00000042185	APOE
-4.75559	28.99	5.00571e-05	0.385031	3.33994	-2.95491	-4.22574	-1.68408	0.00359574	25.4648	46.48	0.985915	1	ENSMFAG00000031271	PGK1
-6.87523	27.6164	1.93652e-07	-0.477136	2.43069	-2.90783	-3.77473	-2.04093	4.61464e-05	23.1408	46.32	1	1	ENSMFAG00000033843	LOC102141554
-6.58187	25.3064	6.38034e-07	-1.94982	0.80395	-2.75377	-3.61493	-1.89262	0.000122669	1.40845	9.52	0.492958	1	ENSMFAG00000001632	PALLD
-8.24417	37.4653	6.08593e-10	-2.22573	0.513104	-2.73883	-3.41168	-2.06598	3.67742e-07	132.451	249.76	1	1	ENSMFAG00000041894	TMSB10
-5.10953	25.8371	2.56174e-05	-0.100766	2.57405	-2.67481	-3.7512	-1.59842	0.00216711	0.380282	2.28	0.309859	0.76	ENSMFAG00000003091	CAPN2
-4.85548	26.7871	4.57772e-05	0.0229475	2.59069	-2.56774	-3.65322	-1.48226	0.00335284	1.39437	4.4	0.633803	0.92	ENSMFAG00000003639	TSPAN13
-4.15694	35.6756	0.000192602	1.99257	4.41365	-2.42108	-3.60265	-1.23951	0.00947279	2.35211	3.96	0.788732	1	ENSMFAG00000044413	PTK7
-3.92186	71.0515	0.000200425	8.60188	10.9367	-2.33482	-3.52186	-1.14777	0.00971633	21.4789	51.08	0.957746	1	ENSMFAG00000045551	LOC102116612
-4.78608	25.1733	6.3805e-05	-1.04619	1.28778	-2.33397	-3.33797	-1.32997	0.0042241	0.507042	4.32	0.28169	0.8	ENSMFAG00000004035	EPAS1
-4.39231	26.0821	0.000166104	-0.660726	1.65766	-2.31838	-3.40318	-1.23358	0.0084648	0.830986	4.6	0.28169	0.84	ENSMFAG00000035900	DLX5
-6.66553	32.9309	1.39382e-07	-0.771901	1.538	-2.3099	-3.01501	-1.6048	3.57304e-05	3.67606	10.08	0.802817	1	ENSMFAG00000030298	PDLIM1
-5.42958	29.4797	7.30984e-06	-0.431069	1.75896	-2.19003	-3.0144	-1.36567	0.000852932	6.60563	13.88	0.901408	1	ENSMFAG00000043814	SERPINH1
-4.57475	33.0102	6.41721e-05	0.0522968	2.2215	-2.1692	-3.13389	-1.20451	0.0042241	3.59155	6.88	0.830986	1	ENSMFAG00000032463	PDLIM2
-4.70289	31.202	4.9566e-05	0.267065	2.33716	-2.0701	-2.96761	-1.17259	0.00358379	0.774648	2.28	0.408451	0.88	ENSMFAG00000043540	SNAPC1
-5.23127	35.7663	7.52568e-06	-0.120865	1.9238	-2.04466	-2.83753	-1.25179	0.00086617	142.549	203.32	1	1	ENSMFAG00000031981	ACTB
-8.61551	31.9136	7.77883e-10	-0.352108	1.67858	-2.03069	-2.51085	-1.55053	4.387e-07	2.23944	6.36	0.704225	1	ENSMFAG00000038880	CDH3
-4.60814	52.9267	2.59839e-05	1.46603	3.45405	-1.98802	-2.85336	-1.12268	0.00218718	5.83099	9.04	0.830986	0.96	ENSMFAG00000002479	APP
-4.59008	36.7975	5.01563e-05	0.306801	2.18502	-1.87822	-2.70748	-1.04897	0.00359574	5.23944	8.68	0.802817	1	ENSMFAG00000030507	P4HA1
-5.19913	30.7448	1.24112e-05	-0.167116	1.70184	-1.86895	-2.60235	-1.13555	0.00126497	1.53521	4.44	0.577465	0.96	ENSMFAG00000042688	TNFAIP8
-6.04257	28.7978	1.45764e-06	-0.528091	1.31422	-1.84231	-2.46606	-1.21855	0.000228351	8.52113	16.96	0.957746	1	ENSMFAG00000039117	SMS
3.95794	70.0139	0.00017915	1.36766	-0.114921	1.48258	0.735499	2.22966	0.00896756	0.211268	0	0.197183	0	ENSMFAG00000000192	EPHA6
8.92878	52.1541	4.35967e-12	0.290847	-1.20379	1.49464	1.15876	1.83052	4.91741e-09	17.2958	7.36	0.985915	0.92	ENSMFAG00000032635	PEBP1
5.8943	73.8741	1.04437e-07	1.55471	0.000798677	1.55391	1.0286	2.07922	2.80472e-05	2.74648	0.88	0.873239	0.48	ENSMFAG00000002106	STRN
5.47499	93.3941	3.6686e-07	1.48385	-0.0934214	1.57727	1.00522	2.14932	7.75863e-05	4.5493	1.44	0.84507	0.72	ENSMFAG00000032291	HMCES
6.08992	45.8897	2.14095e-07	1.64321	0.0651655	1.57804	1.05642	2.09967	4.89497e-05	211.817	135.96	1	1	ENSMFAG00000031087	PTMA
4.12668	93.9989	7.95394e-05	1.57926	-0.0217419	1.601	0.830692	2.37132	0.00487582	0.394366	0.04	0.338028	0.04	ENSMFAG00000030537	LAMB2
4.10008	70.0226	0.00010972	1.43451	-0.166513	1.60103	0.82223	2.37982	0.00616731	0.295775	0	0.225352	0	ENSMFAG00000046028	TBC1D30
4.49551	55.6179	3.56722e-05	1.93883	0.335236	1.60359	0.888908	2.31828	0.00276852	4.04225	1.8	0.873239	0.72	ENSMFAG00000001635	MSH2
4.17149	90.4199	6.93563e-05	0.810387	-0.860474	1.67086	0.875163	2.46656	0.00436223	1.95775	0.12	0.43662	0.08	ENSMFAG00000037727	UTF1
4.5955	70.0256	1.85852e-05	1.53043	-0.168469	1.6989	0.961586	2.43622	0.00169055	0.338028	0	0.267606	0	ENSMFAG00000045639	HOXA5
3.95825	93.943	0.000146669	1.75067	0.00020194	1.75047	0.872399	2.62854	0.00777896	0.394366	0.04	0.309859	0.04	ENSMFAG00000041772	CAMK2N1
5.85775	93.9672	6.87972e-08	1.38096	-0.410408	1.79137	1.18417	2.39857	2.07854e-05	2.50704	0.48	0.746479	0.44	ENSMFAG00000002669	BST2
4.07368	59.1393	0.000139673	2.14312	0.344546	1.79857	0.915155	2.68199	0.00745732	2.11268	0.76	0.802817	0.48	ENSMFAG00000030052	FBXO2
4.20804	93.6679	5.90248e-05	1.89041	0.0756505	1.81476	0.958445	2.67108	0.00405196	0.661972	0.08	0.408451	0.08	ENSMFAG00000035743	SCNN1A
4.6975	92.4318	9.13748e-06	0.356555	-1.46196	1.81851	1.0497	2.58733	0.000979551	18.5211	8.36	0.929577	0.96	ENSMFAG00000046417	MT-COX1
6.01766	70.1486	7.24822e-08	1.50586	-0.336119	1.84198	1.23151	2.45245	2.14212e-05	0.704225	0	0.43662	0	ENSMFAG00000045114	SHF
6.03337	70.1761	6.79162e-08	1.733	-0.12678	1.85978	1.24502	2.47453	2.07854e-05	6.04225	2.32	0.943662	0.8	ENSMFAG00000046294	MPC2
4.52764	70.0268	2.38383e-05	1.66734	-0.212345	1.87968	1.05168	2.70769	0.00204731	0.464789	0	0.28169	0	ENSMFAG00000043120	HOXB9
4.96335	81.3628	3.74444e-06	1.74007	-0.152277	1.89235	1.1338	2.65089	0.000484834	0.549296	0.04	0.394366	0.04	ENSMFAG00000036112	MOGAT1
4.22601	90.1937	5.68219e-05	1.36523	-0.555508	1.92073	1.01781	2.82366	0.00395625	3.09859	0.52	0.535211	0.32	ENSMFAG00000029872	MT3
5.11604	70.0474	2.60896e-06	1.69132	-0.23017	1.92149	1.17242	2.67055	0.000368574	0.478873	0	0.338028	0	ENSMFAG00000003513	GNB5
7.30491	54.1824	1.29371e-09	2.64461	0.707121	1.93749	1.40577	2.46921	6.84009e-07	26.2676	13.48	1	1	ENSMFAG00000042090	MDH1
4.53198	88.7958	1.815e-05	2.10229	0.162845	1.93944	1.0891	2.78979	0.00166891	1.40845	0.32	0.619718	0.28	ENSMFAG00000032359	PLAAT3
4.18429	91.9939	6.53217e-05	1.8055	-0.15026	1.95576	1.02745	2.88407	0.0042241	1.47887	0.28	0.492958	0.2	ENSMFAG00000010794
5.04583	88.9715	2.37121e-06	2.01866	0.027463	1.9912	1.20709	2.77531	0.00034585	4.05634	1.4	0.873239	0.68	ENSMFAG00000036969	CASP3
5.72043	70.1079	2.41294e-07	1.65652	-0.341487	1.998	1.30142	2.69459	5.44327e-05	0.746479	0	0.422535	0	ENSMFAG00000032441	SCN1B
5.30679	85.2273	8.71068e-07	1.8214	-0.216555	2.03796	1.27443	2.80148	0.000163751	0.830986	0.08	0.478873	0.08	ENSMFAG00000045477	TMEM59L
4.99317	82.3918	3.26799e-06	2.23409	0.175888	2.05821	1.23826	2.87815	0.000435364	3.49296	1.32	0.859155	0.6	ENSMFAG00000036879	JARID2
4.1325	79.9501	8.778e-05	1.78789	-0.270813	2.0587	1.06729	3.0501	0.00528523	1.22535	0.04	0.309859	0.04	ENSMFAG00000044080	NEFM
5.89029	93.8682	5.9738e-08	0.399626	-1.6756	2.07522	1.37569	2.77476	1.94367e-05	69.3521	32.52	0.957746	1	ENSMFAG00000046416	ND2
5.39227	86.7359	5.92935e-07	0.573745	-1.57346	2.14721	1.35571	2.93871	0.000115309	132.606	72.12	0.957746	1	ENSMFAG00000046424	ND4
5.78579	82.8514	1.24385e-07	0.812819	-1.35702	2.16984	1.4239	2.91578	3.23763e-05	3.94366	0.68	0.760563	0.52	ENSMFAG00000046419	ATP8
3.96258	78.5621	0.00016216	2.1159	-0.0764654	2.19237	1.09102	3.29372	0.00836237	1.73239	0.04	0.239437	0.04	ENSMFAG00000031955	TDO2
5.70733	75.592	2.1289e-07	1.79107	-0.435239	2.22631	1.44933	3.00329	4.89497e-05	1.33803	0.04	0.464789	0.04	ENSMFAG00000002294	HOXB6
6.22181	90.3607	1.50538e-08	2.08516	-0.155665	2.24082	1.52535	2.9563	6.06417e-06	1.60563	0.24	0.661972	0.24	ENSMFAG00000039599	GLDC
5.45206	93.5277	4.03573e-07	0.809286	-1.45664	2.26592	1.44067	3.09118	8.4297e-05	12.0563	4.08	0.929577	0.92	ENSMFAG00000046423	ND4L
8.9693	93.9393	2.87056e-14	1.08476	-1.19417	2.27893	1.77444	2.78342	6.07087e-11	51.0282	18.84	0.985915	1	ENSMFAG00000039066	SSB
4.84251	91.2883	5.20742e-06	2.45771	0.16748	2.29023	1.35082	3.22963	0.000635303	3.02817	0.84	0.71831	0.52	ENSMFAG00000040973	HACD1
9.62218	83.6152	3.47235e-15	1.32646	-0.992947	2.31941	1.84003	2.79879	1.17497e-11	29.3944	11.24	1	1	ENSMFAG00000040582	CHCHD10
4.98101	85.7947	3.24034e-06	0.329137	-2.05088	2.38002	1.43012	3.32993	0.000435106	34.493	14.8	0.943662	0.96	ENSMFAG00000046425	ND5
5.22992	93.865	1.02593e-06	0.995113	-1.38778	2.38289	1.47822	3.28756	0.000170173	20.4085	8.36	0.943662	1	ENSMFAG00000046422	ND3
5.90279	93.9011	5.64821e-08	1.6252	-0.778641	2.40385	1.59525	3.21244	1.87377e-05	2.01408	0.12	0.619718	0.08	ENSMFAG00000032576	PTPRZ1
4.23513	93.2333	5.35482e-05	2.66659	0.202959	2.46363	1.3085	3.61875	0.00377493	0.985915	0.12	0.408451	0.12	ENSMFAG00000046064	FAM221A
5.66756	75.3063	2.52716e-07	1.5103	-0.975063	2.48536	1.61184	3.35889	5.55285e-05	6.8169	1.52	0.873239	0.56	ENSMFAG00000031887	L1TD1
4.89747	93.5544	4.05108e-06	2.73696	0.131686	2.60527	1.54898	3.66156	0.000511495	1.90141	0.4	0.591549	0.32	ENSMFAG00000000803	SP5
5.41615	83.7703	5.71799e-07	2.5639	-0.106838	2.67073	1.6901	3.65137	0.000114678	0.690141	0.04	0.422535	0.04	ENSMFAG00000042061	TMEM139
5.15174	89.1956	1.53258e-06	2.8998	0.211638	2.68816	1.65139	3.72493	0.000235725	2.09859	0.36	0.591549	0.32	ENSMFAG00000016066	PM20D2
5.36815	75.5171	8.44595e-07	1.99791	-0.708772	2.70668	1.70235	3.71101	0.000160558	2.09859	0.12	0.521127	0.12	ENSMFAG00000033600	TSPO
5.0314	56.5392	5.25695e-06	1.01058	-1.73901	2.74959	1.65508	3.84411	0.000635303	26.6338	7.92	0.971831	0.72	ENSMFAG00000041663	ID3
5.5872	88.5527	2.51072e-07	2.79974	0.0319315	2.76781	1.78342	3.75219	5.55285e-05	1.64789	0.2	0.56338	0.2	ENSMFAG00000041094	CD70
4.72261	84.6238	9.14765e-06	0.800424	-2.01997	2.8204	1.6329	4.00789	0.000979551	300.07	171.04	0.957746	1	ENSMFAG00000046421	MT-COX3
5.07638	79.6828	2.46798e-06	3.50156	0.674838	2.82673	1.71851	3.93494	0.000356887	3.1831	1.2	0.830986	0.6	ENSMFAG00000031314	UCHL1
4.9653	87.3225	3.36874e-06	2.97557	0.0945741	2.881	1.72779	4.0342	0.000445279	1.11268	0.12	0.422535	0.12	ENSMFAG00000044313	HOXD4
3.96644	70.4041	0.000173283	3.42457	0.501707	2.92286	1.45331	4.39241	0.00872552	2.38028	0.48	0.591549	0.28	ENSMFAG00000041726	RSPH3
5.40215	85.2071	5.87455e-07	2.81376	-0.158643	2.9724	1.87845	4.06636	0.000115309	1.35211	0.12	0.464789	0.08	ENSMFAG00000041245	B3GAT2
6.51958	93.9046	3.50319e-09	0.915664	-2.15307	3.06873	2.13414	4.00332	1.6464e-06	136.324	51.08	0.943662	1	ENSMFAG00000046415	ND1
6.15149	89.3684	2.11924e-08	3.50255	0.375749	3.1268	2.11688	4.13672	8.13363e-06	3.40845	1.08	0.859155	0.64	ENSMFAG00000002640	OLFM2
4.70606	92.8051	8.79489e-06	3.37101	0.23197	3.13904	1.81443	4.46365	0.000972554	1.11268	0.08	0.394366	0.08	ENSMFAG00000044703	PCDH17
4.75887	77.19	8.90504e-06	5.51546	2.283	3.23247	1.87996	4.58497	0.000975022	7.16901	3.12	0.929577	0.96	ENSMFAG00000039129	TBX3
4.7397	58.0391	1.42806e-05	3.24459	-0.0240705	3.26866	1.88823	4.64909	0.00140473	4.98592	1.52	0.873239	0.4	ENSMFAG00000040568	FOXH1
6.47508	70.0516	1.11207e-08	2.96829	-0.404756	3.37305	2.33411	4.41199	4.7038e-06	1.3662	0	0.478873	0	ENSMFAG00000044484	LOC102141168
4.92736	63.3689	6.29362e-06	6.01227	2.31236	3.69991	2.19955	5.20028	0.000744628	5.73239	2.24	0.915493	0.88	ENSMFAG00000045205	DPYSL3
6.14992	88.9069	2.16333e-08	4.62622	0.830926	3.79529	2.56905	5.02153	8.13363e-06	4.6338	1.16	0.84507	0.64	ENSMFAG00000001482	PDPN
7.26562	85.2506	1.63897e-10	3.26218	-0.549356	3.81154	2.76854	4.85454	1.38648e-07	10.1127	3.24	0.971831	0.8	ENSMFAG00000042235	SNRPN
5.92528	93.5878	5.15232e-08	4.59845	0.692023	3.90642	2.59733	5.21551	1.77902e-05	4.84507	1.36	0.84507	0.68	ENSMFAG00000037310	SGK1
6.34121	63.6054	2.67798e-08	5.10567	1.12867	3.977	2.72394	5.23006	9.83054e-06	36.1972	13.68	1	1	ENSMFAG00000038312	DENR
6.86569	90.3263	8.12869e-10	2.09486	-2.23721	4.33207	3.0786	5.58555	4.43643e-07	329.803	138.6	0.957746	1	ENSMFAG00000046427	CYTB
4.7069	51.2292	1.94931e-05	5.2157	0.793097	4.42261	2.53648	6.30873	0.001745	180.014	67.24	1	1	ENSMFAG00000043424	FABP5
6.29277	87.1825	1.21323e-08	2.90979	-1.6352	4.545	3.10948	5.98052	5.00649e-06	196.268	61.56	0.957746	1	ENSMFAG00000000002
7.15776	93.9978	1.78827e-10	5.29387	0.614624	4.67925	3.38125	5.97725	1.44075e-07	5.21127	1	0.84507	0.6	ENSMFAG00000033973	WNT5B
8.00055	93.8089	3.22068e-12	4.9385	0.161269	4.77723	3.59162	5.96285	4.19159e-09	15.8451	3.44	0.929577	0.76	ENSMFAG00000043883	ISOC1
5.82594	81.0463	1.10471e-07	3.30757	-1.7488	5.05636	3.32952	6.78321	2.9204e-05	801.38	216.32	0.985915	1	ENSMFAG00000000004
6.94488	83.6734	7.57591e-10	6.36136	1.0116	5.34976	3.81781	6.88171	4.387e-07	8.73239	0.68	0.830986	0.36	ENSMFAG00000045709	FABP7
8.16653	81.0407	3.51689e-12	5.94124	0.373737	5.56751	4.21105	6.92396	4.25016e-09	4.33803	0.52	0.873239	0.32	ENSMFAG00000033332	NMRK2
7.32417	70.1436	3.15983e-10	7.34455	1.48804	5.85651	4.26179	7.45124	2.22755e-07	7.60563	1.32	0.887324	0.56	ENSMFAG00000032046	CDO1
8.85583	76.8502	2.3093e-13	8.09772	1.53192	6.5658	5.08942	8.04218	3.90711e-10	5.73239	0.92	0.873239	0.6	ENSMFAG00000002533	SLC7A3
7.46886	74.3075	1.274e-10	6.65473	0.0664099	6.58832	4.83081	8.34583	1.13446e-07	23.4507	3.16	0.887324	0.52	ENSMFAG00000041622	KHDC3L
8.73437	78.0951	3.5047e-13	6.17403	-0.563898	6.73792	5.20216	8.27369	5.39054e-10	11.6901	1.68	0.887324	0.56	ENSMFAG00000045714	DPPA5
9.82461	71.7041	6.47361e-15	7.95726	0.701755	7.2555	5.78322	8.72779	1.82545e-11	8.32394	0.84	0.901408	0.44	ENSMFAG00000042692	CDX2
12.2929	65.6791	1.08636e-18	8.93171	1.38755	7.54416	6.31875	8.76957	6.12672e-15	15.4085	3.36	0.985915	0.92	ENSMFAG00000030756	ENO3
15.1657	81.9772	1.64885e-25	8.6465	-0.327085	8.97359	7.7965	10.1507	2.78969e-21	10.0423	0.2	0.873239	0.2	ENSMFAG00000028943	CDX1
