# Supplementary material for: Amnion signals are essential for mesoderm formation in primates
Source: Nat Commun. 2021 Aug 26;12:5126. doi: 10.1038/s41467-021-25186-2 (PMC8390679; doi:10.1038/s41467-021-25186-2)
Supplement: Supplementary file 5 — Supplementary Data 4 [file 41467_2021_25186_MOESM5_ESM.xlsx]

## Sheet: KDM5B(+)
Members of the KDM5B(+) regulon as identified by SCENIC
----------------------------------------------------------------------------------------
TFB2M	HNRNPU	COX20	DESI2	ADSS	CEP170	EXO1	LGALS8	B3GALNT2
TBCE	ARID4B	RBM34	PCNX2	NTPCR	GNPAT	ARV1	TTC13	C1orf198
COG2	NUP133	PBX1	TADA1	POU2F1	CREG1	MPC2	DCAF6	NME7
CCDC181	KIFAP3	PRRC2C	TNFSF4	PRDX6	CENPL	MRPS14	RALGPS2	FAM20B
QSOX1	XPR1	DHX9	SMG7	RNF2	TRMT1L	IVNS1ABP	TPR	RGS2
ASPM	NR5A2	LAD1	IPO9	UBE2T	KDM5B	RABIF	ADIPOR1	ATP2B4
ZC3H11A	SNRPE	PPP1R15B	PIK3C2B	MDM4	DSTYK	CDK18	NUCKS1	RAB29
FAM72B	EIF2D	CD46	SLC30A1	NSL1	ANGEL2	RPS6KC1	PTPN14	CENPF
KCTD3	GPATCH2	LYPLAL1	RAB3GAP2	C1orf115	TAF1A	MIA3	AIDA	BROX
DISP1	FBXO28	NVL	CNIH3	ENAH	SRP9	EPHX1	LEFTY1	PYCR2
SDE2	MIXL1	PARP1	PSEN2	ZNF678	FCGR2C	PCP4L1	NDUFS2	DEDD
NIT1	KLHDC9	USF1	TSTD1	F11R	RPL36	VANGL2	DCAF8	IGSF9
DUSP23	ARHGEF11	PRCC	RRNAD1	CRABP2	NES	NAXE	GLMP	ARHGEF2
RIT1	GON4L	YY1AP1	ASH1L	CLK2	SLC50A1	EFNA3	EFNA4	FLAD1
SHC1	PBXIP1	ADAR	UBE2Q1	UBAP2L	C1orf43	TPM1	RAB13	DENND4B
GATAD2B	INTS3	SNAPIN	TDRKH	POGZ	PSMB4	VPS72	CDC42SE1	CERS2
SETDB1	ARNT	ENSA	TARS2	RPRD2	CIART	APH1A	CA14	ANP32E
OTUD7B	SF3B4	HIST2H2AC	ACP6	BCL9	POLR3GL	PIAS3	POLR3C	RNF115
WARS2	PTGFRN	IGSF3	VANGL1	CSDE1	NRAS	TRIM33	HIPK1	RSBN1
PHTF1	SLC16A1	RHOC	MOV10	CTTNBP2NL	IFITM2	CEPT1	LRIF1	CD53
RBM15	STRIP1	GSTM2	PSMA5	PSRC1	TAF13	GPSM2	STXBP3	PRPF38B
HENMT1	FAM102B	VAV3	SLC30A7	DBT	SASS6	AGL	PTBP2	RWDD3
ABCD3	FNBP1L	DR1	MTF2	RPL5	GLMN	C1orf146	BTBD8	BRDT
CDC7	ZNF644	ZNF326	LRRC8B	KYAT3	LMO4	TAF9	ODF2L	ZNHIT6
DDAH1	SPATA1	TTLL7	ADGRL2	GIPC2	FUBP1	USP33	TYW3	CRYZ
ZRANB2	GADD45A	SERBP1	MIER1	PDE4B	LEPROT	AK4	ROR1	ALG6
ATG4C	USP1	L1TD1	TM2D1	DAB1	USP24	TTC4	MRPL37	TMEM59
YIPF1	MAGOH	CPT2	ZFYVE9	BTF3L4	NRDC	OSBPL9	FAF1	SPATA6
TRABD2B	STIL	EFCAB14	ATPAF1	TMEM69	GPBP1L1	NASP	PRDX1	TESK2
UROD	RPS8	KIF2C	ERI3	DMAP1	B4GALT2	PTPRF	CDC20	SLC2A1
SVBP	C1orf50	PPCS	FOXJ3	NFYC	RIMS3	ZNF684	CAP1	PPIE
MACF1	NDUFS5	AKIRIN1	RRAGC	UTP11	INPP5B	DNALI1	SNIP1	OSCP1
SH3D21	THRAP3	ADPRHL2	AGO1	AGO4	PSMB2	NCDN	KIAA0319L	ZMYM4
SFPQ	DLGAP3	PHC2	RNF19B	HPCA	FNDC5	S100PBP	KIAA1522	RBBP4
ZBTB8A	ZBTB8B	BSDC1	MARCKSL1	HDAC1	EIF3I	TMEM234	CCDC28B	KPNA6
PEF1	SERINC2	ZCCHC17	SNRNP40	PUM1	PTPRU	EPB41	YTHDF2	GMEB1
RAB42	TRNAU1AP	RCC1	PHACTR4	MED18	EYA3	FAM76A	WASF2	SYTL1
TMEM222	WDTC1	KDF1	NUDC	ZDHHC18	ARID1A	RPS6KA1	LIN28A	UBXN11
CEP85	CNKSR1	PDIK1L	STMN1	AUNIP	RHD	TMEM50A	RSRP1	SYF2
SRRM1	FUCA1	HMGCL	GALE	LYPLA2	RPL11	ID3	LUZP1	USP48
ALPL	EIF4G3	SH2D5	PINK1	UBR4	ARHGEF10L	RCC2	SDHB	ATP13A2
FBXO42	ZBTB17	SPEN	FBLIM1	KAZN	PDPN	DHRS3	MIIP	MTHFR
AGTRAP	DRAXIN	MAD2L2	MTOR	TARDBP	PEX14	DFFA	UBE4B	CTNNBIP1
CLSTN1	SLC25A33	ENO1	RERE	PER3	THAP3	PHF13	KLHL21	ZBTB48
NOL9	PLEKHG5	TNFRSF25	ACOT7	RPL22	CHD5	LRRC47	SMIM1	WRAP73
MEGF6	ARHGEF16	CDK11B	MIB2	MRPL20	PUSL1	UBE2J2	SDF4	AGRN
ISG15	TFRC	UBXN7	RNF168	DLG1	BDH1	ACAP2	LSG1	HES1
ST6GAL1	RFC4	EIF4A2	PDCD6IP	CLASP2	UBP1	TRIM71	CNOT10	DYNC1LI1
CMTM8	STT3B	CMC1	EOMES	RPL15	NKIRAS1	OXNAD1	ANKRD28	METTL6
PIK3R4	MRPL3	CPNE4	DNAJC13	TOPBP1	RAB6B	PPP2R3A	PCCB	STAG1
CEP70	MRPS22	COPB2	SLC25A36	RASA2	TFDP2	XRN1	ATR	U2SURP
HLTF	WWTR1	PFN2	TSC22D2	ARHGEF26	DHX36	PLCH1	SSR3	CCNL1
MLF1	GFM1	IFT80	SMC4	PDCD10	MECOM	PRKCI	SKIL	TNIK
FNDC3B	ECT2	TBL1XR1	ZMAT3	PIK3CA	MFN1	MRPL47	NDUFB5	TTC14
CCDC39	FXR1	SOX2	DCUN1D1	KLHL24	ABCC5	EIF2B5	PSMD2	POLR2H
EPHB3	VPS8	SENP2	TRA2B	ETV5	TRANK1	OXSR1	ACVR2B	EXOG
WDR48	RPSA	MYRIP	EIF1B	ZNF619	ULK4	CCDC13	HIGD1A	TCAIM
ZNF445	ZKSCAN7	ZNF197	ZNF35	KIF15	LARS2	SACM1L	TDGF1	CCDC12
NBEAL2	SETD2	KLHL18	PTPN23	SMARCC1	DHX30	PLXNB1	CCDC51	TMA7
PFKFB4	UQCRC1	SLC26A6	IP6K2	PRKAR2A	ARIH2	P4HTM	DALRD3	NDUFAF3
QARS	USP19	KLHDC8B	GPX1	TCTA	APEH	GMPPB	IP6K1	TRAIP
CAMKV	RBM5	SEMA3F	GNAI2	SEMA3B	TUSC2	NPRL2	TMEM115	CACNA2D2
HEMK1	RAD54L2	ABHD14B	RPL29	ALAS1	TWF2	WDR82	NISCH	PBRM1
GNL3	RFT1	PRKCD	CCDC66	IL17RD	ARF4	SLMAP	C3orf14	CADPS
ATXN7	SLC25A26	KBTBD8	TMF1	UBA3	MITF	FOXP1	GPR27	TRNT1
LRRN1	SUMF1	BHLHE40	EDEM1	RPL35	THUMPD3	SETD5	MTMR14	OGG1
TADA3	ARPC4	CRELD1	PRRT3	VGLL4	TAMM41	TIMP4	TSEN2	MKRN2
RAF1	RPL32	NUP210	ITGB5	CCDC14	HACD2	SEMA5B	FAM162A	NDUFB4
GSK3B	POGLUT1	QTRT2	ABHD10	PHLDB2	DPPA4	DZIP3	BBX	ALCAM
ZBTB11	PCNP	CMSS1	NSUN3	C3orf38	CHMP2B	ROBO2	PRMT2	PCNT
UBE2G2	PFKL	PKNOX1	PDE9A	BACE2	BRWD1	DYRK1A	MORC3	RCAN1
MRPS6	RPS5	SLC5A3	ITSN1	GART	HUNK	RWDD2B	LTN1	APP
GABPA	JAM2	NCAM2	C21orf91	CXADR	HSPA13	RBM11	PDGFA	PSMG3
LFNG	GNA12	RBAK	FSCN1	WIPI2	EIF2AK1	USP42	ZDHHC4	ZNF12
NPTX2	BUD31	PTCD1	ZKSCAN1	ZSCAN21	TAF6	CNPY4	LAMTOR4	ZCWPW1
MEPCE	PPP1R35	TSC22D4	PCOLCE	MOSPD3	GIGYF1	EPHB4	SRRT	AP1S1
ZNHIT1	FIS1	IFT22	CUX1	SH2B2	LRWD1	DTX2	YWHAG	MDH2
POR	HIP1	BAZ1B	TBL2	ABHD11	CLIP2	GTF2I	AUTS2	TYW1
SBDS	GUSB	ZNF273	ZNF680	CHCHD2	VOPP1	SEC61G	HUS1	TBRG4
PURB	H2AFV	PPIA	ZMIZ2	TMED4	COA1	SUGCT	CDK13	RALA
VPS41	BMPER	AVL9	LSM5	GARS	JAZF1	TAX1BP1	SKAP2	HNRNPA2B1
NFE2L3	OSBPL3	IGF2BP3	TOMM7	RAPGEF5	CDCA7L	SP4	TWISTNB	SNX13
ARL4A	SCIN	TMEM106B	PHF14	NDUFA4	ICA1	MIOS	PPP1R9A	BET1
VPS50	FAM133B	CDK14	DBF4	DMTF1	GNAI1	TMEM60	RSBN1L	PTPN12
NAPEPLD	PMPCB	DNAJC2	PSMC2	KMT2E	SRPK2	ATXN7L1	HBP1	CBLL1
LAMB1	PNPLA8	ZNF277	LSM8	TSPAN12	ING3	PTPRZ1	AASS	WASL
POT1	ARF5	SND1	RBM28	CCDC136	ATP6V1F	TNPO3	NRF1	UBE2H
COPG2	PODXL	EXOC4	AKR1B1	WDR91	PTN	TRIM24	ZC3HAV1	TTC26
UBN2	KDM7A	SLC37A3	MKRN1	BRAF	SSBP1	EPHB6	EPHA1	ARHGEF5
CNTNAP2	EZH2	ZNF398	ZNF282	ZNF746	REPIN1	CDK5	SLC4A2	FASTK
TMUB1	WDR86	RHEB	PRKAG2	KMT2C	ACTR3B	RBM33	LMBR1	UBE3C
DNAJB6	PCGF3	TMEM175	CTBP1	MAEA	TACC3	FGFR3	NELFA	C4orf48
MXD4	SH3BP2	ADD1	MFSD10	GRPEL1	TADA2B	TBC1D14	KIAA0232	CRMP1
EVC2	NSG1	TMEM128	RAB28	BOD1L1	FBXL5	FAM200B	LDB2	DHX15
LGI2	ANAPC4	SMIM20	TBC1D1	KLF3	RFC1	RPL9	UBE2K	RBM47
RPL4	APBB2	LIMCH1	TMEM33	SLC30A9	KCTD8	GNPDA2	NFXL1	NIPAL1
TEC	FRYL	WDFY3	MRPS18C	HPSE	COPS4	HNRNPD	FRAS1	USO1
G3BP2	CDKL2	RCHY1	ANKRD17	SURF6	YTHDC1	UBA6	CENPC	SUMO2
REST	SRP72	PAICS	CEP135	TMEM165	KIT	LNX1	AFF1	NUDT9
PKD2	PYURF	HERC3	SMARCAD1	EIF4E	METAP1	ADH5	TRMT10A	LAMTOR3
DNAJB14	CISD2	CENPE	COL25A1	LARP7	ANK2	METTL14	SPATA5	ANKRD50
INTU	HSPA4L	PGRMC2	JADE1	NDUFC1	NAA15	INPP4B	SMARCA5	OTUD4
LRBA	SH3D19	FBXW7	ARFIP1	SFRP2	PLRG1	RBM46	C4orf46	ETFDH
RAPGEF2	NAF1	NPY1R	TMA16	TRIM61	TRIM60	TMEM192	KLHL2	CPE
PALLD	CBR4	NEK1	CLCN3	AADAT	ING2	TRAPPC11	CASP3	ACSL1
CFAP97	ANKRD37	TRIML2	BRD9	TRIP13	SLC12A7	ICE1	NSUN2	SRD5A1
CMBL	MARCH6	ZNF622	MYO10	BASP1	CDH6	GOLPH3	MTMR12	SUB1
RAI14	RAD1	LMBRD2	NIPBL	NUP155	WDR70	RICTOR	RPL37	PLCXD3
C5orf51	TMEM267	C5orf34	MRPS30	PARP8	NDUFS4	PLPP1	SLC38A9	MAP3K1
MIER3	GPBP1	SREK1IP1	CWC27	CENPK	TRAPPC13	SREK1	PIK3R1	CCNB1
CENPH	RAD17	MARVELD2	OCLN	PTCD2	FCHO2	BTF3	FAM169A	POC5
IQGAP2

## Sheet: SOX2(+)
Members of the SOX2(+) regulon as identified by SCENIC
----------------------------------------------------------------------------------------
PCNX2	PBX1	FAM78B	MARC1	PARP1	F11R	CADM3
NES	EFNA3	C1orf54	CA14	ATXN7L2	LMO4	ZNHIT6
ADGRL2	AK5	PDE4B	L1TD1	BEND5	DLGAP3	SERINC2
SYTL1	CEP85	USP48	MFAP2	MAD2L2	ICMT	MB21D2
EFHB	SATB1	GYG1	TNIK	USP13	SOX2	TDGF1
ZNF589	CAMKV	CACNA2D2	HESX1	PXK	LRIG1	LRRN1
TIMP4	QTRT2	BOC	CD200	DPPA4	LFNG	NPTX2
DTX2	AUTS2	URGCP	NFE2L3	ETV1	ARL4A	PPP1R9A
SEMA3A	PRKAR2B	CAV1	PTPRZ1	PODXL	SLC35B4	PTN
EPHB6	DNAJB6	RNF4	CRMP1	LGI2	SEL1L3	SMIM20
RBPJ	NSUN7	ATP10D	REST	LARP1B	JADE1	SFRP2
TRIM60	CASP3	TRIML2	CDH6	PLPP1	MAP3K1	ELOVL7
IQGAP2	SERINC5	EDIL3	NREP	ARHGAP26	JAKMIP2	FGFR4
PRR7	N4BP3	SNRPN	GABRB3	CKMT1A	MYEF2	SLTM
MYO1E	SLCO3A1	ZNF219	SALL2	JPH4	TMX1	FBXO34
RTN1	MAX	FOXN3	PPP4R4	CRIP2	THBS2	SGK1
SASH1	BEND3	RRAGD	FKBP5	UQCC2	ZFP57	UBD
ID4	JARID2	PHACTR1	GCNT2	TUBB2B	GK	PCSK1N
PIM2	ZC4H2	AR	GDPD2	SLC16A2	TMEM35A	HNRNPH2
BEX2	PLP1	GPC4	INTS6L	FHL1	SLC6A8	PDZD4
LPL	SLC39A14	CLU	FZD3	SFRP1	PRDM14	GDAP1
FBXL14	FKBP4	NANOG	PHC1	GPR19	ATF7IP	STK38L
BTG1	PLXNC1	USP44	RHOF	TMEM132B	SEPHS1	MEIG1
ARHGAP22	MICU1	TET1	EGR2	FGF8	LDB1	C10orf82
CHST15	LHPP	CTBP2	LIMS2	GRB14	GALNT3	ITGA6
CHN1	UBE2E3	GULP1	INO80D	ADAM23	CCNYL1	MAP2
IGFBP2	MOGAT1	GBX2	HES6	KIF1A	BRSK2	RASGRP2
DGKZ	QSER1	MPPED2	PIK3C2A	RRAS2	PGM2L1	MSANTD4
PPP2R1B	ZNF202	ASS1	ZER1	BRINP1	ZNF462	SLC44A1
ZCCHC7	PSIP1	SMARCA2	TLE1	SUSD3	PTCH1	ERCC6L2
CTSV	ANAPC1	RMND5A	RNF103-CHMP3	KDM3A	TCF7L1	HK2
ADD2	PCBP1	BCL11A	LCLAT1	DPYSL5	DNMT3A	TRIB2
PROSER1	TSC22D1	SLAIN1	MCF2L	BIK	PEX26	FERMT1
SLC23A2	RASSF2	DNMT3B	EPB41L1	NNAT	STX16	SLCO4A1
DIDO1	NKAIN4	AIPL1	ATP1B2	MYH10	PIPOX	SNX11
TTLL6	ZNF652	MBTD1	ETV4	PITPNC1	CBX2	TBC1D16
ZSCAN10	ZNF75A	ABAT	GPRC5B	PHLPP1	TGIF1	PTPRS
OLFM2	PRDX2	NFIX	NOTCH3	SLC27A1	KCNN1	LRFN3
ZNF461	POU2F2	CADM4	ZNF296	NPAS1	SULT2B1	TTYH1
SYT5	C22orf15	YPEL1	RAMP3	MSC	PRMT8	SOX11

## Sheet: MSGN1(+)
Members of the MSGN1(+) regulon as identified by SCENIC
----------------------------------------------------------------------------------------
EPHB3	MACC1	ATXN7L1	NEIL3	MESP1	NEDD9	SH3KBP1
LYPD2	MED13L	GEN1	HES7	HOXB3	TCF4	MSGN1

## Sheet: HOXD4(+)
Members of the HOXD4(+) regulon as identified by SCENIC
----------------------------------------------------------------------------------------
GPR137B	POU2F1	DCAF6	ASPM	NEK7	ELF3	PIK3C2B	CDK18	TSTD1
VANGL2	GSTM5	PTBP2	SPATA1	CACHD1	USP24	ELAVL4	TEKT2	AGO4
ZMYM1	LIN28A	PAFAH2	MTFR1L	GRHL3	ID3	ZBTB40	FBLIM1	KAZN
VPS13D	NPPA	SATB1	ANKRD28	SPSB4	ATP1B3	PLCH1	EPHB3	SENP2
ABHD5	ZNF502	LRRC2	LAMB2	WNT5A	PTPRG	PRICKLE2	SLC25A26	RYBP
VGLL4	EPHA6	C21orf91	BAZ1B	PHKG1	EVX1	HOXA10	HOXA9	HOXA3
HOXA5	HOXA1	SKAP2	TMEM60	GPR37	UBE2H	KLHDC10	BPGM	BRAF
WDR86	BIRC5	RGS12	HMX1	MSX1	RBM47	LIMCH1	BEND4	GPAT3
SCD5	CNOT6L	DCUN1D4	LEF1	COL25A1	ELOVL6	SLC25A4	PDLIM3	FAM149A
NIPBL	ZNF131	PAIP1	JMY	FEM1C	SEMA6A	DPYSL3	CDX1	MAT2B
MSX2	RNF44	MXD3	BAHD1	SPINT1	RHOV	TYRO3	MYO5A	CCPG1
GCOM1	CA12	ZNF609	PIF1	SMAD6	MAP2K5	PIAS1	GLCE	CYP1A1
CSK	MESP1	NGRN	LYSMD4	REC8	PRKD1	BMP4	DCAF5	JDP2
ANGEL1	PTPN21	EFCAB11	ITPK1	BTBD7	PPP1R13B	FABP7	AKIRIN2	ADGRB3
DST	TFAP2B	CLIC5	MAD2L1BP	GNMT	TEAD3	PBX2	NFKBIL1	MCUR1
TFAP2A	USP9X	ZNF41	SHROOM4	HUWE1	ALAS2	ARHGEF9	SLC16A2	NAP1L3
TSC22D3	FAM122B	VMA21	PSD3	LOXL2	RAB11FIP1	PLEKHA2	NCOA2	STAU2
LAPTM4B	GRHL2	FBXO32	CAPRIN2	PRICKLE1	ARID2	PFKM	GALNT6	RARG
HOXC11	HOXC8	HOXC6	HOXC4	ERBB3	BAZ2A	TAC3	NAB2	SLC6A15
H1FX	KITLG	DUSP6	TMPO	GAS2L3	TBX3	DENR	KMT5A	KIAA1217
ACBD5	KAT6B	CTNNA3	ARID5B	KIF11	ZNF518A	RAB1A	ABLIM1	ATRNL1
PLEKHA1	KIF5C	LYPD6	SLC25A12	DLX2	HOXD10	HOXD9	HOXD8	HOXD4
HOXD1	IDH1	DES	ACSL3	KIF1A	IRF7	FGF4	RELA	TM7SF2
PTPRJ	MADD	BDNF	CALCA	ART5	RNF169	FAM181B	DDX6	SORL1
OLFM1	TSC1	SPTAN1	ANP32B	SHB	UNC13B	FAM122A	GCNT1	PSAT1
DAPK1	GADD45G	NFIL3	CNNM4	FOXI3	ALMS1	AAK1	WDPCP	USP34
PAPOLG	VRK2	CYP1B1	EIF2AK2	STRN	LTBP1	KCNS3	ID2	CDX2
PAN3	DCLK1	SMAD9	TNFSF11	INTS6	ITGBL1	MYO16	MCF2L	TCF20
TOB2	EP300	FAM83F	CBX6	BAIAP2L2	HIC2	GZF1	PANK2	LZTS3
STK35	ID1	ASXL1	FAM83D	ADNP	ARRB2	ENO3	HES7	NT5M
FAM83G	RAB11FIP4	OSBPL7	HOXB2	HOXB3	HOXB4	HOXB5	HOXB6	HOXB7
HOXB8	HOXB9	HOXB13	SRCIN1	RARA	WNT3	TMEM94	LLGL2	SPHK1
CEP131	IFT140	CCNF	BICDL2	CREBBP	CCP110	TNRC6A	SALL1	KIFC3
GSE1	PHLPP1	ZNF532	SMAD4	LIPG	KCTD1	ZBTB14	C2CD4C	PALM
PIAS4	ILF3	HOOK2	SCN1B	ETV2	NFKBIB	ZNF223	RASIP1	FIZ1
MAN2A2	TMEM139	MVB12A	TACR1

## Sheet: PBX3(+)
Members of the PBX3(+) regulon as identified by SCENIC
----------------------------------------------------------------------------------------
ZNF496	ZNF124	CEP170	FH	NID1	NTPCR	MGST3
TIPRL	ATP1B1	ABL2	SOAT1	ARPC5	NAV1	ADIPOR1
ATP2B4	SRGAP2C	SMYD2	LYPLAL1	DEGS1	ARF1	UAP1
B4GALT3	TAGLN2	CFAP45	MEF2D	ATP8B2	CRTC2	S100A11
S100A10	TSPAN2	OLFML3	CAPZA1	DDX20	RAP1A	DRAM2
TMEM167B	SLC30A7	CNN3	ARHGAP29	TMED5	TRAPPC2L	BCL10
ADGRL2	LEPROT	PGM1	TTC4	HSPB11	OSBPL9	SPATA6
UROD	ELOVL1	CTPS1	CAP1	FHL3	UTP11	STK40
EVA1B	TMEM39B	KHDRBS1	PEF1	SDC3	STX12	GPN2
DHDDS	TMEM50A	GALE	ZBTB40	EIF4G3	HP1BP3	CAPZB
AKR7L	SDHB	ATP13A2	SZRD1	TNFRSF1B	MFN2	PLOD1
KIAA2013	MTHFR	MTOR	KIF1B	SPSB1	ERRFI1	ZBTB48
ICMT	C1orf174	PANK4	SLC35E2B	DLG1	XXYLT1	HES1
OPA1	SLC4A7	THRB	NR1D2	RAB5A	BTD	CAPN7
NUDT16	NPHP3	COPB2	ATP1B3	GYG1	GMPS	RSRC1
SMC4	CLDN11	EIF5A2	PLD1	TBL1XR1	PIK3CA	AP2M1
LRRFIP2	CTDSPL	CSRNP1	SS18L2	SNRK	SLC26A6	NDUFAF3
IMPDH2	APEH	GMPPB	HYAL1	HYAL2	TEX264	PARP3
ABHD14A-ACY1	RPL29	DUSP7	TWF2	NT5DC2	SMIM4	TKT
C3orf14	ADAMTS9	ARL8B	MTMR14	EMC3	RAF1	ITGB5
SEMA5B	B4GALT4	NAA50	NECTIN3	IFT57	ZBTB11	TFG
ARL6	ARL13B	PSMG1	DYRK1A	ITSN1	CRYZL1	DONSON
TMEM50B	URB1	SOD1	BACH1	BTG3	HSPA13	MICALL2
CHST12	TTYH3	RADIL	ACTB	BRI3	ARPC1B	BUD31
TSC22D4	ORAI2	HSPB1	TMEM120A	STX1A	ABHD11	HUS1
CCM2	AEBP1	UBE2D4	STARD3NL	TBX20	NT5C3A	TSPAN13
BZW2	ASNS	CYP51A1	PHTF2	IMMP2L	DOCK4	IFRD1
FAM3C	IMPDH1	BPGM	TCAF1	PDIA4	NCAPG2	HAUS3
MXD4	HTT	WFS1	WDR1	RAB28	QDPR	LAP3
STIM2	KLF3	FAM114A1	SDAD1	USO1	SPINK2	HOPX
KDR	USP46	TSPAN5	LAMTOR3	DNAJB14	NFKB1	PAPSS1
LEF1	OSTC	CASP6	LARP1B	JADE1	NDUFC1	NAA15
GATB	NEK1	HPF1	HAND2	SPCS3	NEIL3	CTNND2
FBXL7	SUB1	DNAJC21	NADK2	EGFLAM	PELO	MOCS2
IL6ST	ERBIN	MRPS36	TNPO1	LHFPL2	HOMER1	VCAN
CCNH	MBLAC2	POLR3G	RHOBTB3	CAST	PJA2	TMED7
AP3S1	CSNK1G3	HINT1	C5orf15	H2AFY	EGR1	TMCO6
NDFIP1	PPP2R2B	DPYSL3	ARSI	TCOF1	ANXA6	SAP30L
FAXDC2	CNOT8	PTTG1	DUSP1	NKX2-5	MXD3	PDLIM7
MAPK9	GFPT2	APBA2	FMN1	MEIS2	TTBK2	TP53BP1
EIF3J	SEMA6D	MYO5A	LACTB	RAB8B	MTFMT	UACA
LOXL1	STRA6	C15orf39	TSPAN3	PEAK1	WDR61	IREB2
AKAP13	IDH2	CIB1	ST8SIA2	SLC39A2	NDRG2	PSMB5
RABGGTA	HEATR5A	ARHGAP5	FBXO33	L2HGDH	FERMT2	SAMD4A
L3HYPDH	NUMB	DLST	JDP2	TGFB3	SPTLC2	TDP1
LGMN	C14orf132	SETD3	ANKRD9	RCOR1	KLC1	AKT1
BRF1	AGPAT4	SLC22A3	SOD2	CEP57L1	MARCKS	NT5DC1
MAN1A1	NCOA7	EPB41L2	BCLAF1	HEBP2	UST	LRP11
TFB1M	DYNLT1	SEC63	MAP3K7	SRSF12	SLC17A5	BAG2
NFKBIE	PPP2R5D	CNPY3	CCND3	NFYA	SAYSD1	ARMC12
TAP1	AGPAT1	CLIC1	FLOT1	TMEM14C	SNRNP48	SSR1
FARS2	RPP40	BPHL	NQO2	EXOC2	MSL3	GPM6B
TXLNG	SCML1	ACOT9	KLHL15	VKORC1	DYNLT3	CASK
CDK16	WDR13	MAGED2	DACH2	MORC4	COL4A6	MAP7D3
HAUS7	BCAP31	EMD	G6PD	DLC1	BIN3	SARAF
ZNF703	ADGRA2	DDHD2	GOLGA7	SNAI2	TMEM68	IMPAD1
RAB2A	LGALS1	ZC2HC1A	IMPA1	RMDN1	TRIQK	RNF19A
ZNF706	EMC2	DEPTOR	ZHX1	WDYHV1	FAM91A1	MYC
PTK2	TOP1MT	SHARPIN	HGH1	PARP11	TNFRSF1A	MLF2
ATN1	DUSP16	ATF7IP	H2AFJ	DERA	MGST1	PPFIBP1
AMIGO2	HDAC7	TUBA1A	TUBA1C	ACVRL1	TARBP2	ESYT1
CS	STAT6	CDK4	CTDSP2	ATP23	C12orf56	HMGA2
MDM1	MDM2	CCT2	KCNMB4	OSBPL8	EEA1	ELK3
IKBIP	SYCP3	TMEM263	CRY1	CORO1C	SSH1	PPTC7
PPP1CC	SH2B3	ATXN2	ALDH2	TPCN1	RBM19	MLEC
P2RX4	ORAI1	KMT5A	CCDC92	BRI3BP	STX2	MMP17
GOLGA3	CCDC3	OPTN	NMT2	RSU1	VIM	DNAJC1
BAMBI	SVIL	MTPAP	SNCG	CCSER2	ZCCHC24	RPS24
SAMD8	VCL	PLAU	UNC5B	RHOBTB1	PLCE1	ALDH18A1
PIK3AP1	HIF1AN	HPS6	ACTR1A	TRIM8	XPNPEP1	SHOC2
ENO4	CACUL1	BAG3	GLRX3	ZNF511	FUOM	SAP130
RALB	CXCR4	ARL5A	ARL6IP6	RBMS1	HAT1	NFE2L2
OSBPL6	SLC40A1	ALS2	RAPH1	ADAM23	GPBAR1	AAMP
TMBIM1	CNOT9	ABCB6	SPEG	FARSB	COL6A3	ASB1
ING5	D2HGDH	PTDSS2	RNH1	HRAS	LRRC56	RPLP2
CD151	TSPAN4	TOLLIP	CD81	NAP1L4	PPFIA1	TPCN2
C11orf24	CHKA	NDUFS8	CORO1B	LRFN4	RBM4B	SF3B2
SIPA1	SCYL1	FRMD8	ZFPL1	PPP1R14B	VEGFB	STX5
EML3	STX3	APLNR	SLC39A13	CREB3L1	MAPK8IP1	TP53I11
COPB1	SPON1	PPFIBP2	RNF121	NUMA1	ARHGEF17	MRPL48
SERPINH1	PICALM	EED	ENDOD1	SESN3	CEP57	KBTBD3
NPAT	CADM1	PAFAH1B2	TAGLN	FXYD6	COX5B	TRAPPC4
HYOU1	DPAGT1	EI24	STT3A	ST3GAL4	FLI1	NSMF
DNLZ	QSOX2	OLFM1	WDR5	BRD3	SLC2A6	SPACA9
FNBP1	PRRX2	NTMT1	IER5L	DAB2IP	STOM	PHF19
MEGF9	TNC	ZNF618	TMEM38B	ALG2	TDRD7	RECK
TPM2	CCDC107	CNTFR	NUDT2	NFX1	SMU1	MLLT3
UHRF2	KANK1	ZFAND5	RFK	GNA14	TLE4	NAIF1
PBX3	MAPKAP1	GAPVD1	BARX1	HABP4	MGAT4A	NCK2
CCDC138	CAPG	TGOLN2	TMSB10	DOK1	PCGF1	RTKN
DCTN1	STAMBP	PCYOX1	VRK2	ASB3	CAD	KCNK3
SDC1	PDIA6	ADAM17	RNF144A	SACS	MTIF3	FLT1
SMAD9	DNAJC15	ENOX1	SLC25A30	ESD	EBPL	KPNA3
SPRYD7	MZT1	BORA	FBXL3	TGDS	GPR180	DNAJC3
FARP1	TEX30	COL4A2	RASA3	LMF2	PLXNB2	HDAC10
TRABD	PIM3	CRELD2	ALG12	PPARA	KIAA0930	PNPLA3
ARFGAP3	CYB5R3	SNU13	POLR3H	ACO2	ATF4	DNAL4
GTPBP1	TMEM184B	MAFF	C1QTNF6	EIF3D	TXN2	RBFOX2
TIMP3	YWHAH	PISD	MORC2	ASCC2	NEFH	GAS2L1
RTN4R	COMT	BCL2L13	NINL	RRBP1	KIF16B	TASP1
ISM1	JAG1	SMOX	CDC25B	ITPA	MAPRE1	ACSS2
GSS	ERGIC3	PHF20	TOP1	PLTP	CD40	SLC35C2
RNF114	BMP7	VAPB	GNAS	NELFCD	RPS21	MRGBP
TCFL5	BIRC7	EEF1A2	PPDPF	UCKL1	NXN	INPP5K
WDR81	HIC1	MYBBP1A	PFN1	KIAA0753	MED31	ALOX12
PHF23	CTDNEP1	EIF5A	EIF4A1	EFNB3	NDEL1	MYH10
HS3ST3A1	TVP23B	TRPV2	FLII	B9D1	MAP2K3	NUFIP2
UTP6	MRPL23	CALCOCO2	IGF2BP1	SPOP	KAT7	COL1A1
XYLT2	SPAG9	NME1-NME2	C17orf67	DGKE	CUEDC1	TBX4
BCAS3	APPBP2	GGNBP2	AATF	DDX52	ARHGAP23	CISD3
PSMB3	PIP4K2B	THRA	CNP	KAT2A	RAB5C	STAT3
NAGLU	PLEKHH3	VAT1	BRCA1	CDC27	CYB561	DCAF7
LIMD2	SMARCD2	SMURF2	FAM104A	CDR2L	GALK1	MRPL38
SPHK1	MFSD11	SEC14L1	ACTG1	P4HB	ARHGDIA	DCXR
SLC16A3	CSNK1D	B3GNTL1	STUB1	LMF1	TELO2	TMEM204
GFER	FLYWCH1	PAM16	FAM86B1	IQCK	UQCRC2	KDM8
XPO6	MAZ	TAOK2	ZNF771	ZNF764	BCL7C	ZNF668
BCKDK	KAT8	TGFB1I1	SHCBP1	VPS35	SALL1	DOK4
TEPP	USB1	NDRG4	CDH11	FHOD1	PSMB10	SNTB2
RFWD3	TMEM231	GABARAPL2	NUDT7	GAN	ZFPM1	ZC3H18
PIEZO1	SPATA2L	ZNF276	TCF25	PARD6G	LMAN1	SEC11C
MBD1	CTIF	SLC39A6	DSC1	OSBPL1A	TTC39C	NPC1
CABLES1	ROCK1	SMCHD1	POLRMT	RNF126	WDR18	ABCA7
CSNK1G2	TBXA2R	MYDGF	UHRF1	PTPRS	ELAVL1	MAP2K7
EVI5L	ZNF414	ADAMTS10	ZNF558	QTRT1	TMED1	SMARCA4
KANK2	PLPPR2	ZNF823	IER2	MRI1	SYDE1	AKAP8
RAB8A	EPS15L1	USE1	MRPL34	CCDC124	KCNN1	KLHL26
CERS1	NR2C2AP	ATP13A1	TSHZ3	ETV2	POLR2I	LRFN1
SAMD4B	ZFP36	BLVRB	TGFB1	B9D2	RABAC1	ATP1A3
BCL3	NECTIN2	MARK4	AP2S1	EMP3	KDELR1	DHDH
RUVBL2	RCN3	RRAS	SCAF1	ATF5	NR1H2	POLD1
SYT3	ETFB	TNNI3	PPP6R1	HSPBP1	CHCHD10	IQCG
UNC45A	LRCH4	LIMK1	ATXN3	TMCO3	BAK1	GRINA
IGF2	PTMS

## Sheet: FOXA2(+)
Members of the FOXA2(+) regulon as identified by SCENIC
----------------------------------------------------------------------------------------
CTSE	PDZK1	SMAP2	CTNNBIP1	CMTM8	PXYLP1	FOXP1	PDZRN3	GOLGB1	LAMB1
DPP6	PIK3R1	NR2F1	MCC	CYSTM1	ATOX1	OTX2	DAAM1	PLEKHG3	DCAF5
PKIB	ARHGAP18	PRDM1	TMEM14A	RIMKLB	ADCY6	LRP1	LGR5	ARHGAP21	AIFM2
MXI1	CXCR4	LYPD6B	NOSTRIN	OSBPL6	TFPI	SLC40A1	FN1	IGFBP5	CRACR2B
F2	CADM1	IER5L	JAK2	ROR2	VAMP5	ASAP2	ZIC2	UPB1	FOXA2
PDYN	SRC	HNF4A	SYS1	SERPINF2	DNAH2	CACNA1H	GLIS2	METTL9	KLHL14
CDH2	TGIF1	GAMT	ZNF579

## Sheet: ISL1(+)
Members of the ISL1(+) regulon as identified by SCENIC
----------------------------------------------------------------------------------------
KCNK1	ACTA1	PBX1	KIAA0040	RGS16	IVNS1ABP	ASPM
NAV1	PPP1R12B	IRF6	SERTAD4	RCOR3	CNIH3	LBR
CRABP2	MEF2D	EFNA1	ENSA	OTUD7B	IGSF3	ATP1A1
TSPAN2	SLC16A1	PPM1J	AGL	FNBP1L	SYDE2	WLS
HOOK1	ELAVL4	BEND5	MKNK1	PTPRF	PHC2	TMEM54
MARCKSL1	FAM76A	PIGV	CEP85	STMN1	HNRNPR	HP1BP3
DHRS3	RBP7	PIK3CD	ERRFI1	TP73	AGRN	RARB
SATB1	RFTN1	AMOTL2	MSL2	CEP70	TSC22D2	PLCH1
PPM1L	PIK3CA	ACVR2B	CTNNB1	SETD2	DHX30	IP6K2
SEMA3F	MITF	FOXP1	PLXNA1	ITGB5	FSTL1	BOC
BBX	TMEM45A	NCAM2	TTYH3	ACTB	HSPB1	TMEM248
TNS3	ZMIZ2	GLI3	ELMO1	HOXA11	HOXA10	HOXA9
TWIST1	TSPAN13	DLX5	DLX6	CDK6	SEMA3D	KRT18
MET	TMEM229A	UBE2H	COPG2	KDM7A	EPHB6	CNTNAP2
ZNF746	WDR86	GALNT11	KMT2C	DPP6	HMX1	KIAA0232
MSX1	WDR1	PROM1	C4orf19	TBC1D1	RBM47	CCNG2
CCNI	LNX1	RASL11B	DDIT4L	PCDH18	ZNF827	CPE
PALLD	CBR4	FAT1	IRX2	C5orf38	BASP1	NNT
ISL1	PDE4D	MSH3	SSBP2	EDIL3	EFNA5	NREP
FEM1C	ZNF608	SLC12A2	TGFBI	EGR1	CTNNA1	DIAPH1
PCDH1	HAND1	WWC1	SLIT3	UBTD2	C15orf41	RASGRP1
THBS1	BMF	PRTG	RNF111	CA12	IGDCC3	SMAD6
SMAD3	C15orf61	PIAS1	NPTN	CD276	LOXL1	STRA6
CYP1A1	MFGE8	FANCI	SLCO3A1	NR2F2	ZNF219	SLC7A8
BMP4	DACT1	DAAM1	SGPP1	SYNE2	PLEKHH1	ZFP36L1
ACTN1	DCAF5	TGFB3	IRF2BPL	BTBD7	GSC	CLMN
CCDC85C	DEGS2	DLK1	CKB	ADSSL1	PACS2	DLL1
TSPYL4	PKIB	SGK1	PERP	UTRN	ARID1B	EZR
PNRC1	NT5E	PHF3	DST	TFAP2B	CLIC5	TOMM6
FOXP4	TEAD3	ZNF76	SCUBE3	PSORS1C2	ZSCAN9	ID4
GMPR	MYLIP	NEDD9	GCNT2	TFAP2A	ARHGAP6	PRPS2
SH3KBP1	TMEM47	PRRG1	MAOA	DLG3	SLC7A3	RPS6KA6
BTK	TCEAL9	PLP1	TMEM164	AMOT	RAP2C	GPC3
FLNA	ATP6AP1	MTUS1	PSD3	LOXL2	DPYSL2	FZD3
ZNF703	RAB11FIP1	PENK	CHD7	CRISPLD1	HEY1	RUNX1T1
SDC2	LAPTM4B	GRHL2	AZIN1	CTHRC1	OXR1	FBXO32
DGAT1	FOXM1	CCND2	VWF	CD9	PPFIBP1	PRICKLE1
ADCY6	GALNT6	KRT7	HOXC11	HOXC10	GDF11	ERBB3
TAC3	CTDSP2	RAB3IP	RASSF9	NTS	SLC6A6	FGD5
H1FX	DUSP6	ELK3	TBX3	CDK2AP1	NCOR2	ZMYND11
GATA3	FAM107B	KIAA1217	BAMBI	ITGB1	SNCG	KCNMA1
DDIT4	H2AFY2	DDX50	CTNNA3	ANK3	ANKRD1	EXOC6
ALDH18A1	MMS19	LDB1	MXI1	PDCD4	GRK5	PTPN4
LYPD1	CXCR4	KYNU	LYPD6B	LYPD6	TLK1	DYNC1I2
DLX2	ITGA6	RAPGEF4	HOXD12	HOXD10	HOXD9	MYO1B
NRP2	KANSL1L	FN1	IGFBP5	TMBIM1	CTDSP1	WNT6
ITM2C	EFHD1	AGAP1	PKP3	PHRF1	FAM89B	TM7SF2
MACROD1	FADS2	MDK	CD82	CD44	LMO2	HIPK3
MPPED2	SPON1	ARNTL	DCHS1	NUMA1	YAP1	CADM1
TAGLN	PHLDB1	SORL1	SIAE	CDON	BRD3	SLC44A1
CREB3	MOB3B	DENND4C	TJP2	ZFAND5	DAPK1	GADD45G
NFIL3	FHL2	NCK2	FOXI3	RNF103	MEIS1	SPTBN1
EPCAM	SOCS5	EPAS1	CYP1B1	LTBP1	LBH	PPP1CB
RHOB	LAPTM4A	MYCN	TRIB2	GREB1	PDIA6	ID2
ZDHHC20	FGF9	ATP12A	MTUS2	HMGB1	SMAD9	ELF1
ALG11	PCDH17	KLF5	LMO7	FBLN1	PRR5-ARHGAP8	EP300
BAIAP2L2	GCAT	MYH9	OVOL2	DSTN	JAG1	TMX4
LRRN4	NOL4L	SPAG4	DLGAP4	MYL9	SDC4	WFDC2
SULF2	B4GALT5	ADNP	TFAP2C	BMP7	RAE1	GNAS
LSM14B	SMTNL2	MINK1	SLC16A11	GABARAP	KDM6B	CHD3
GAS7	RAI1	NLK	NF1	RFFL	RDM1	MRPL23
HOXB5	SAMD14	RARA	KRT19	WNT3	KANSL1	GPRC5C
RAB37	SLC9A3R1	TMEM94	LLGL2	SPHK1	CBX8	ANAPC11
ASPSCR1	METRNL	SPSB3	CCNF	LITAF	CCP110	ATXN2L
MAZ	YPEL3	NETO2	DOK4	CDH11	ZFHX3	DDX19B
CDH13	SLC7A5	PIEZO1	SPG7	CBLN2	TCF4	LIPG
DSC2	KCTD1	CABYR	C2CD4C	NMRK2	NFIX	NOTCH3
ACTN4	KCNN4	NECTIN2	ERCC2	RTN2	MEIS3	FIZ1
PEG3	MMP11	CCDC186	YPEL1	METRN

## Sheet: HEY1(+)
Members of the HEY1(+) regulon as identified by SCENIC
----------------------------------------------------------------------------------------
SORT1	C3orf52	TMEM45A	SEMA3D	MET	WDR86	NNT	EDIL3
CXCL14	PCDHAC2	CA12	FUT8	EZR	CRISPLD1	RUNX1T1	LYPD1
HOXD10	PALM2-AKAP2	ATP12A	LAMP1	TMX4	SPNS2	KRT19	LITAF
DERL3
