# Supplementary material for: Amnion signals are essential for mesoderm formation in primates
Source: Nat Commun. 2021 Aug 26;12:5126. doi: 10.1038/s41467-021-25186-2 (PMC8390679; doi:10.1038/s41467-021-25186-2)
Supplement: Supplementary file 6 — Supplementary Data 5 [file 41467_2021_25186_MOESM6_ESM.xlsx]

## Sheet: DEGs_mesoderm
t	df	p.val	mean1	mean2	diff.mean	conf.int.l	conf.int.h	fdr	mean1.umi	mean2.umi	det.rate1	det.rate2	gene_id	gene.name
11.4941	45.8169	4.28919e-15	19.4769	4.78947	14.6874	12.115	17.2598	3.2221e-14	39.3417	2.65714	0.991667	0.571429	ENSMFAG00000040568	FOXH1
12.8472	104.782	2.96773e-23	14.6057	0.915733	13.69	11.577	15.8029	2.79966e-20	35.9958	0.914286	0.766667	0.0857143	ENSMFAG00000045799	MESP1
19.991	160.769	1.89543e-45	15.0707	1.54261	13.5281	12.1917	14.8644	1.13246e-41	18.175	0.942857	0.954167	0.514286	ENSMFAG00000045253	ERICH2
9.6967	43.1997	2.07647e-12	18.9358	5.55132	13.3844	10.6011	16.1677	1.51851e-11	45.6667	4.48571	0.983333	0.685714	ENSMFAG00000045714	DPPA5
7.37171	37.2314	8.77914e-09	21.4452	8.10008	13.3451	9.67786	17.0124	5.94474e-08	229.029	20.3429	0.995833	0.714286	ENSMFAG00000041622	KHDC3L
7.38738	48.052	1.86644e-09	16.3161	4.1757	12.1404	8.8362	15.4446	1.28967e-08	26.475	4.14286	0.845833	0.285714	ENSMFAG00000027604	MIXL1
13.2472	162.451	1.2494e-27	12.349	0.491816	11.8572	10.0897	13.6247	2.48825e-24	75.95	1.65714	0.958333	0.485714	ENSMFAG00000036279	PTGR1
9.48878	62.6485	9.83884e-14	13.6118	2.17666	11.4351	9.02659	13.8436	7.31445e-13	10.9833	0.571429	0.875	0.228571	ENSMFAG00000045709	FABP7
9.35552	58.7141	3.0734e-13	14.1918	2.80738	11.3844	8.94922	13.8196	2.2726e-12	8.87917	0.771429	0.8875	0.314286	ENSMFAG00000028943	CDX1
12.4932	86.5219	4.51209e-21	13.3082	2.81962	10.4886	8.8198	12.1574	3.67612e-18	8.87917	0.942857	0.945833	0.542857	ENSMFAG00000033973	WNT5B
14.3446	268.137	5.09139e-35	10.1885	0.264641	9.92383	8.56174	11.2859	2.28145e-31	3.41667	0.0571429	0.683333	0.0571429	ENSMFAG00000045242	WNT8A
11.9646	211.851	1.52739e-25	9.81173	-0.0228804	9.83461	8.21432	11.4549	2.48881e-22	13.9375	0.4	0.645833	0.0857143	ENSMFAG00000031116	RSPO3
14.1778	90.7101	9.80656e-25	11.647	2.62223	9.02482	7.76035	10.2893	1.17182e-21	17.7208	2.22857	1	0.742857	ENSMFAG00000030756	ENO3
11.2141	75.9405	8.94649e-18	11.3906	2.91611	8.47451	6.96938	9.97964	6.8179e-17	8.9	1.2	0.954167	0.6	ENSMFAG00000040973	HACD1
6.61852	66.4629	7.47761e-09	10.4752	2.1416	8.33355	5.81995	10.8471	5.07108e-08	10	0.8	0.6875	0.171429	ENSMFAG00000041244	CYP26A1
14.7337	109.527	9.60159e-28	9.76315	1.51245	8.2507	7.14088	9.36052	2.15124e-24	21.2667	1.94286	0.991667	0.657143	ENSMFAG00000043883	ISOC1
11.1264	52.4113	2.05846e-15	9.99578	2.02068	7.9751	6.53706	9.41314	1.54894e-14	9.92083	1.05714	0.983333	0.428571	ENSMFAG00000036656	CRABP2
8.24115	71.5269	5.68235e-12	9.91326	2.11272	7.80054	5.91344	9.68764	4.13354e-11	4.9	0.485714	0.825	0.314286	ENSMFAG00000000803	SP5
15.85	131.311	2.77443e-32	9.27762	1.77255	7.50508	6.56839	8.44176	9.94576e-29	20.0333	2.02857	0.995833	0.828571	ENSMFAG00000046294	MPC2
12.0504	206.35	1.14446e-25	7.71549	0.357812	7.35768	6.15392	8.56144	2.05132e-22	5.1375	0.2	0.795833	0.142857	ENSMFAG00000031658	RBP1
6.94092	72.3061	1.39515e-09	9.25779	1.91159	7.3462	5.23649	9.45592	9.68128e-09	3.67917	0.457143	0.708333	0.2	ENSMFAG00000041415	CDX4
6.53927	46.5883	4.248e-08	11.4343	4.09282	7.34144	5.0824	9.60049	2.81067e-07	55.8667	9.34286	1	0.885714	ENSMFAG00000040595	IFITM2
7.40772	57.1009	6.58927e-10	10.0148	2.8107	7.20414	5.25678	9.1515	4.61893e-09	3.88333	0.571429	0.841667	0.314286	ENSMFAG00000030998	EVX1
7.65626	73.2115	6.12128e-11	8.56916	1.44878	7.12038	5.26697	8.9738	4.3852e-10	5.66667	0.4	0.820833	0.2	ENSMFAG00000039226	MSX1
5.33739	53.9241	1.92511e-06	8.61438	1.82295	6.79144	4.24029	9.34258	1.17008e-05	6	0.685714	0.7375	0.114286	ENSMFAG00000031550	NEFL
11.1382	239.023	1.74904e-23	6.6196	-0.0935818	6.71318	5.52587	7.90049	1.74165e-20	1.62917	0	0.441667	0	ENSMFAG00000034203	HES7
8.92047	72.8707	2.66325e-13	8.16163	1.50545	6.65618	5.16902	8.14334	1.97175e-12	7.53333	0.942857	0.9375	0.428571	ENSMFAG00000037193	ZNF676
4.62134	55.7416	2.30024e-05	9.35325	2.79459	6.55866	3.71534	9.40197	0.000127448	7.06667	1.34286	0.625	0.171429	ENSMFAG00000045650	FGF4
5.37245	41.5835	3.23742e-06	14.2453	7.72684	6.51844	4.06916	8.96772	1.9349e-05	38.9125	8.71429	1	0.914286	ENSMFAG00000034640	IFITM2
12.3755	165.605	2.51245e-25	6.51824	0.174277	6.34397	5.33185	7.35609	3.46409e-22	3.54583	0.114286	0.775	0.0571429	ENSMFAG00000034381	HOXA1
3.62413	45.8421	0.000724009	12.7678	6.65034	6.11747	2.71942	9.51551	0.00324916	8.4125	2.11429	0.833333	0.514286	ENSMFAG00000042692	CDX2
6.49488	78.7982	6.84415e-09	7.16794	1.06226	6.10568	4.23443	7.97693	4.64676e-08	3.55	0.228571	0.620833	0.0857143	ENSMFAG00000044080	NEFM
8.141	107.46	7.55062e-13	6.47885	0.445368	6.03348	4.56436	7.5026	5.56028e-12	4.01667	0.142857	0.7125	0.0571429	ENSMFAG00000044288	OOEP
10.7661	53.8778	4.83839e-15	8.28449	2.25804	6.02645	4.90414	7.14877	3.63315e-14	23.8125	3.85714	1	0.8	ENSMFAG00000042235	SNRPN
8.10401	70.673	1.10488e-11	7.31168	1.2863	6.02539	4.54276	7.50801	8.01773e-11	2.52083	0.257143	0.791667	0.171429	ENSMFAG00000037670	CACHD1
9.52158	150.306	4.12579e-17	6.52061	0.542281	5.97833	4.73774	7.21893	3.13217e-16	3.48333	0.228571	0.695833	0.114286	ENSMFAG00000037783	ZIC2
7.32794	75.8462	2.12622e-10	7.61918	1.91884	5.70034	4.15099	7.2497	1.50574e-09	4.28333	0.571429	0.783333	0.342857	ENSMFAG00000042391	VSNL1
24.6342	244.197	3.77804e-68	4.5154	-0.967443	5.48284	5.04444	5.92124	6.77176e-64	9.05833	0	0.845833	0	ENSMFAG00000029862
8.07405	53.1398	8.37041e-11	8.79333	3.35105	5.44228	4.0904	6.79417	5.98449e-10	50.8417	7.77143	1	0.914286	ENSMFAG00000038312	DENR
4.44818	51.5866	4.63761e-05	7.54749	2.29688	5.25061	2.88152	7.61969	0.000248731	2.75417	0.457143	0.675	0.171429	ENSMFAG00000002012	EOMES
5.15858	84.6401	1.61508e-06	6.33712	1.17727	5.15985	3.17097	7.14873	9.87336e-06	4.65417	0.257143	0.420833	0.0857143	ENSMFAG00000001746	LHX1
11.1635	245.494	1.13185e-23	5.26589	0.142907	5.12298	4.21909	6.02687	1.19336e-20	2.01667	0.0571429	0.666667	0.0571429	ENSMFAG00000041094	CD70
13.0774	74.3972	5.74024e-21	5.7701	0.694173	5.07593	4.3026	5.84926	4.287e-18	26.1125	2.85714	1	0.828571	ENSMFAG00000034485	CD9
3.65416	51.247	0.000607271	8.41815	3.35509	5.06305	2.28175	7.84435	0.00276403	3.79167	0.714286	0.645833	0.228571	ENSMFAG00000032610	FGF17
5.17526	53.6191	3.48627e-06	7.48385	2.43543	5.04843	3.09236	7.00449	2.07601e-05	5.22083	0.828571	0.883333	0.371429	ENSMFAG00000037970	CPE
9.19276	272.394	1.02117e-17	4.96732	0.0122905	4.95503	3.89387	6.0162	7.77216e-17	1.70833	0.0285714	0.433333	0.0285714	ENSMFAG00000034146	HOXB2
8.2272	237.634	1.26341e-14	5.24008	0.379729	4.86035	3.69654	6.02416	9.44344e-14	2.70417	0.114286	0.554167	0.114286	ENSMFAG00000032685	CA4
5.21185	53.0223	3.13355e-06	7.2442	2.49903	4.74517	2.91904	6.5713	1.87406e-05	2.29167	0.371429	0.779167	0.257143	ENSMFAG00000002685	AP3B2
9.23957	52.0234	1.47724e-12	6.14464	1.40122	4.74342	3.71326	5.77358	1.08206e-11	54.2292	6.62857	0.995833	0.857143	ENSMFAG00000037325	DUT
9.94983	247.591	7.73182e-20	4.88159	0.161626	4.71996	3.78564	5.65429	8.82051e-18	2.85	0.114286	0.704167	0.114286	ENSMFAG00000039604	ACTC1
9.29769	239.023	9.38045e-18	4.38774	-0.0603251	4.44806	3.50564	5.39049	7.14557e-17	0.75	0	0.35	0	ENSMFAG00000032984	PCSK1
5.10417	79.6903	2.20944e-06	2.54037	-1.87376	4.41413	2.693	6.13526	1.3352e-05	22.3375	1.2	0.679167	0.257143	ENSMFAG00000037050	CALCB
13.6453	239.894	9.21316e-32	4.04157	-0.335038	4.37661	3.74478	5.00844	2.75228e-28	3.14167	0	0.716667	0	ENSMFAG00000010794
11.2395	264.099	3.26676e-24	4.24448	0.0385297	4.20595	3.46913	4.94276	3.65959e-21	1.8375	0.0571429	0.666667	0.0571429	ENSMFAG00000033465	SELENBP1
5.39658	58.7504	1.27592e-06	7.53981	3.33484	4.20497	2.64567	5.76427	7.85628e-06	8.8875	2.02857	0.945833	0.657143	ENSMFAG00000032874	HAS2
7.41798	53.5356	9.061e-10	5.53654	1.36539	4.17115	3.04357	5.29872	6.33175e-09	6.1625	1.17143	0.95	0.457143	ENSMFAG00000043180	IGFBP4
8.78555	267.17	1.92191e-16	4.18754	0.098293	4.08925	3.17283	5.00566	1.45474e-15	0.966667	0.0285714	0.420833	0.0285714	ENSMFAG00000042061	TMEM139
7.60513	67.1858	1.22049e-10	5.52457	1.4611	4.06347	2.99704	5.12989	8.69131e-10	4.66667	0.714286	0.9	0.457143	ENSMFAG00000002640	OLFM2
5.92395	77.8435	8.07527e-08	5.79243	1.74926	4.04317	2.68435	5.40199	5.27098e-07	3.06667	0.428571	0.7375	0.342857	ENSMFAG00000044599	LRRIQ1
3.54066	44.5703	0.00094816	10.9049	6.90697	3.99797	1.72312	6.27282	0.00417666	59.4375	13.9429	1	1	ENSMFAG00000043121	TMSB4Y
5.89637	82.0254	7.96577e-08	5.50048	1.50845	3.99203	2.6452	5.33885	5.2014e-07	3.22083	0.428571	0.6875	0.285714	ENSMFAG00000010460	LZTS1
6.84239	103.256	5.67916e-10	4.73623	0.857865	3.87836	2.75425	5.00247	3.98564e-09	3.0625	0.314286	0.679167	0.228571	ENSMFAG00000041726	RSPH3
10.036	267.755	2.51198e-20	3.80358	-0.00631591	3.8099	3.06247	4.55732	8.82051e-18	1.37917	0.0285714	0.516667	0.0285714	ENSMFAG00000037109	EPHA4
3.83286	72.1167	0.000268248	4.84957	1.0686	3.78097	1.81455	5.74738	0.00129668	2.57083	0.314286	0.341667	0.0857143	ENSMFAG00000046203	GSC
5.06689	46.5328	6.85031e-06	6.62968	2.885	3.74468	2.25751	5.23185	3.98653e-05	48.8083	8.42857	1	0.942857	ENSMFAG00000001891
10.4612	140.241	2.73773e-19	4.121	0.384427	3.73658	3.03042	4.44274	8.82051e-18	4.03333	0.314286	0.858333	0.257143	ENSMFAG00000032804	2020-03-02
12.1602	86.0764	2.19443e-20	3.73512	0.131874	3.60325	3.0142	4.19229	8.82051e-18	9.59583	0.714286	0.954167	0.4	ENSMFAG00000029871	NLRP2
10.1822	107.497	1.88053e-17	3.55548	0.0624095	3.49307	2.81303	4.1731	1.43006e-16	2.45833	0.114286	0.775	0.0857143	ENSMFAG00000007541	TUBA4A
6.37896	58.2049	3.16737e-08	5.00472	1.56836	3.43636	2.35811	4.51461	2.10891e-07	4.49583	0.8	0.895833	0.485714	ENSMFAG00000041818	TMSB15A
9.22693	59.0573	4.74936e-13	4.31443	0.930079	3.38435	2.65042	4.11829	3.50319e-12	8.87917	1.25714	0.983333	0.6	ENSMFAG00000037952	MFGE8
8.77553	239.031	3.29238e-16	3.29907	-0.0530795	3.35215	2.59965	4.10464	2.48998e-15	0.479167	0	0.308333	0	ENSMFAG00000030026	TBXT
7.20063	54.6301	1.83214e-09	5.14168	1.80236	3.33931	2.40979	4.26883	1.26695e-08	13.55	2.48571	0.9875	0.742857	ENSMFAG00000003009	PKIG
8.06337	239.043	3.57005e-14	3.22612	-0.0921926	3.31831	2.50763	4.129	2.66179e-13	0.583333	0	0.279167	0	ENSMFAG00000033418	HOXB8
5.90245	185.725	1.66952e-08	3.56272	0.256512	3.30621	2.20115	4.41127	1.11951e-07	0.670833	0.0285714	0.279167	0.0285714	ENSMFAG00000031834	GSTA3
6.89285	111.543	3.43931e-10	3.51735	0.264865	3.25249	2.31751	4.18747	2.42225e-09	0.65	0.0285714	0.429167	0.0285714	ENSMFAG00000046222	ABLIM1
6.30281	152.534	2.98764e-09	3.54748	0.370237	3.17724	2.18132	4.17316	2.05253e-08	0.825	0.0571429	0.375	0.0571429	ENSMFAG00000033460	NECAB1
7.89033	239.15	1.07814e-13	2.94939	-0.197921	3.14731	2.36154	3.93308	8.01182e-13	1.23333	0	0.316667	0	ENSMFAG00000037327	ALDH1A2
4.33152	73.4598	4.62022e-05	4.36802	1.2306	3.13742	1.694	4.58085	0.000248017	1.62917	0.285714	0.533333	0.171429	ENSMFAG00000041245	B3GAT2
7.46794	89.189	5.23796e-11	3.52324	0.393164	3.13007	2.29728	3.96286	3.75992e-10	2.75417	0.228571	0.7625	0.142857	ENSMFAG00000000396	GPAT3
4.89144	48.7514	1.13212e-05	4.54019	1.4499	3.0903	1.82053	4.36006	6.46043e-05	4.73333	1.02857	0.870833	0.4	ENSMFAG00000036909	TCF4
5.54318	138.93	1.44531e-07	3.35408	0.296675	3.05741	1.96687	4.14795	9.3624e-07	0.566667	0.0285714	0.308333	0.0285714	ENSMFAG00000045639	HOXA5
6.46407	46.7831	5.42577e-08	4.7198	1.66884	3.05096	2.10133	4.00059	3.56886e-07	22.7625	3.45714	0.995833	0.742857	ENSMFAG00000045198	SERINC3
7.52629	239.02	1.05962e-12	2.98759	-0.04713	3.03471	2.24041	3.82902	7.78389e-12	0.375	0	0.233333	0	ENSMFAG00000027439	FAM181B
6.61385	176.136	4.32157e-10	3.10135	0.20142	2.89993	2.03461	3.76525	3.03526e-09	0.5	0.0285714	0.329167	0.0285714	ENSMFAG00000045590	GAD1
8.78701	219.823	4.45054e-16	2.98452	0.0923133	2.89221	2.24352	3.54089	3.36304e-15	0.733333	0.0285714	0.4375	0.0285714	ENSMFAG00000034448	IL17RD
7.64912	239.06	4.93546e-13	2.79209	-0.0978541	2.88994	2.14567	3.63421	3.63896e-12	0.5875	0	0.283333	0	ENSMFAG00000043120	HOXB9
4.12885	51.518	0.000133766	4.50391	1.62656	2.87736	1.47863	4.27608	0.000679214	7.19167	1.42857	0.925	0.542857	ENSMFAG00000039129	TBX3
8.7908	86.1968	1.29024e-13	3.6915	0.816848	2.87465	2.22461	3.5247	9.57609e-13	12.4375	1.71429	0.966667	0.714286	ENSMFAG00000030228	CYB5A
5.18145	63.5971	2.42286e-06	3.57963	0.706366	2.87326	1.76533	3.98119	1.45974e-05	1.075	0.114286	0.541667	0.0857143	ENSMFAG00000003298	SALL1
10.3935	67.8459	1.13141e-15	3.00727	0.165647	2.84162	2.29603	3.38721	8.52436e-15	5.19167	0.4	0.9375	0.228571	ENSMFAG00000035560	GLMN
5.23805	58.0486	2.35357e-06	4.4426	1.61752	2.82508	1.7455	3.90467	1.41895e-05	2.10417	0.428571	0.775	0.342857	ENSMFAG00000035957	H2AFY2
5.70267	45.8177	8.15796e-07	4.08451	1.27009	2.81442	1.82089	3.80794	5.08073e-06	9.11667	1.4	0.970833	0.542857	ENSMFAG00000003315	ASS1
4.38406	46.3444	6.63971e-05	6.04864	3.26367	2.78498	1.50654	4.06341	0.000350545	6.85	1.71429	0.975	0.714286	ENSMFAG00000035429	CXADR
4.51088	50.092	3.91612e-05	4.23135	1.46611	2.76525	1.53402	3.99647	0.000212447	2.12917	0.428571	0.754167	0.285714	ENSMFAG00000035468	EPHA1
6.67491	168.302	3.43162e-10	2.92054	0.219901	2.70064	1.9019	3.49937	2.41778e-09	1.05	0.0571429	0.45	0.0571429	ENSMFAG00000043708	NPY
7.86096	239.033	1.30113e-13	2.64383	-0.0517385	2.69557	2.02006	3.37107	9.65294e-13	0.3625	0	0.245833	0	ENSMFAG00000034634	SCN9A
6.91844	220.515	4.88957e-11	2.76348	0.0836485	2.67984	1.91646	3.44321	3.51124e-10	0.808333	0.0571429	0.391667	0.0285714	ENSMFAG00000044482	SHISAL2A
7.27567	108.235	5.75367e-11	3.07623	0.406987	2.66925	1.94206	3.39644	4.1268e-10	1.13333	0.114286	0.570833	0.114286	ENSMFAG00000042775	SHISAL2B
5.51994	67.7263	5.79156e-07	3.33994	0.672062	2.66788	1.70337	3.63239	3.63983e-06	1.14167	0.114286	0.558333	0.114286	ENSMFAG00000030050	WNT3
6.07121	85.7632	3.35693e-08	3.07016	0.407926	2.66224	1.79049	3.53399	2.23181e-07	6.50417	0.971429	0.875	0.371429	ENSMFAG00000040789	BMP4
20.0088	256.919	2.50209e-54	1.73647	-0.914686	2.65116	2.39023	2.91208	2.24237e-50	7.725	0.114286	0.85	0.114286	ENSMFAG00000037872	COX5B
7.71299	239.059	3.30871e-13	2.54213	-0.0800483	2.62218	1.95246	3.2919	2.44558e-12	0.470833	0	0.270833	0	ENSMFAG00000001354	ANO5
3.70394	65.4435	0.00043821	3.46564	0.875376	2.59026	1.19379	3.98673	0.00204172	0.9375	0.114286	0.408333	0.0857143	ENSMFAG00000044313	HOXD4
10.8895	161.213	4.78684e-21	2.56822	-0.0107949	2.57901	2.11131	3.04671	3.7304e-18	2.14583	0.142857	0.745833	0.114286	ENSMFAG00000006706	WASF3
5.8308	75.4578	1.2862e-07	3.33437	0.785331	2.54903	1.67824	3.41983	8.35283e-07	1.725	0.228571	0.670833	0.2	ENSMFAG00000003741	MBOAT2
5.6519	239.007	4.50188e-08	2.52263	-0.0254212	2.54805	1.65994	3.43616	2.97646e-07	0.316667	0	0.129167	0	ENSMFAG00000042632	MEPE
3.25893	55.2632	0.00191604	3.60687	1.06825	2.53862	0.97769	4.09955	0.00790588	0.625	0.114286	0.4125	0.0857143	ENSMFAG00000021323	AMER2
6.33644	239.023	1.15885e-09	2.48585	-0.0456969	2.53155	1.74451	3.31858	8.06652e-09	0.395833	0	0.183333	0	ENSMFAG00000046656
6.79543	239.013	8.52957e-11	2.49511	-0.0309692	2.52608	1.79379	3.25836	6.09586e-10	0.225	0	0.183333	0	ENSMFAG00000007491	MSGN1
6.89179	63.1719	3.04769e-09	3.05267	0.53448	2.5182	1.78806	3.24833	2.09298e-08	3.64167	0.514286	0.841667	0.285714	ENSMFAG00000042484	ETV4
5.87538	52.7309	2.90097e-07	3.82529	1.31726	2.50803	1.65173	3.36432	1.85043e-06	2.86667	0.485714	0.866667	0.4	ENSMFAG00000043643	MDP1
6.34043	239.011	1.13353e-09	2.47879	-0.0287389	2.50753	1.72845	3.2866	7.8964e-09	0.25	0	0.166667	0	ENSMFAG00000030860	GPR149
3.51445	60.862	0.000838121	3.49447	1.00567	2.4888	1.07268	3.90491	0.00372212	0.666667	0.0857143	0.3875	0.0857143	ENSMFAG00000001392	ST8SIA6
6.41758	148.319	1.75783e-09	2.63177	0.161691	2.47008	1.7095	3.23066	1.21603e-08	0.583333	0.0285714	0.358333	0.0285714	ENSMFAG00000038620	ATP8A1
7.76989	68.1669	5.65396e-11	2.59468	0.161991	2.43269	1.80795	3.05742	4.05691e-10	1.9	0.114286	0.770833	0.0857143	ENSMFAG00000039242	HAPLN3
7.34803	239.028	3.16796e-12	2.38208	-0.047717	2.4298	1.77839	3.0812	2.31388e-11	0.275	0	0.220833	0	ENSMFAG00000040626	BMPER
13.7229	106.269	2.84663e-25	1.52404	-0.89974	2.42378	2.07362	2.77394	3.6445e-22	59.9542	5.42857	0.991667	0.885714	ENSMFAG00000041383	RPL22L1
7.51537	239.055	1.13323e-12	2.32366	-0.0556456	2.3793	1.75564	3.00297	8.31781e-12	0.404167	0	0.245833	0	ENSMFAG00000031713	SLC12A1
7.75771	239.063	2.49772e-13	2.31294	-0.065314	2.37825	1.77433	2.98216	1.84996e-12	0.35	0	0.258333	0	ENSMFAG00000046028	TBC1D30
8.11928	50.8542	9.6544e-11	-0.648334	-3.02316	2.37483	1.78758	2.96207	6.89149e-10	245.988	34.3429	1	1	ENSMFAG00000041894	TMSB10
7.13175	159.567	3.25934e-11	2.43402	0.0919482	2.34207	1.6935	2.99065	2.34715e-10	0.7375	0.0285714	0.408333	0.0285714	ENSMFAG00000001237	FGF2
5.94267	229.339	1.03412e-08	2.00159	-0.337898	2.33949	1.5638	3.11517	6.98399e-08	2.12083	0.142857	0.4	0.0285714	ENSMFAG00000001326	LIX1
6.30146	239.018	1.40688e-09	2.29777	-0.0404133	2.33818	1.60723	3.06913	9.75887e-09	0.2375	0	0.170833	0	ENSMFAG00000034103	HOXB1
7.47708	213.706	1.93548e-12	1.52113	-0.814633	2.33576	1.72	2.95152	1.41598e-11	5.825	0.428571	0.766667	0.285714	ENSMFAG00000043725	SERPINE2
4.37866	84.7135	3.39405e-05	3.17183	0.837847	2.33398	1.27411	3.39385	0.000185078	1.09167	0.171429	0.454167	0.142857	ENSMFAG00000043051	FGF19
6.71911	50.4996	1.57969e-08	3.07819	0.74722	2.33097	1.63434	3.0276	1.06047e-07	14.3458	2.14286	0.991667	0.771429	ENSMFAG00000033746	LMNB1
7.58183	268.938	5.54738e-13	2.03926	-0.2705	2.30976	1.70997	2.90955	4.08846e-12	2.2625	0.142857	0.583333	0.114286	ENSMFAG00000031004	CYP1B1
11.2897	109.386	4.60521e-20	2.22066	-0.085415	2.30607	1.90124	2.7109	8.82051e-18	4.48333	0.257143	0.895833	0.228571	ENSMFAG00000032655	ACADM
11.5611	130.005	1.06378e-21	2.07412	-0.193648	2.26777	1.8797	2.65584	9.53356e-19	3.99583	0.285714	0.8375	0.2	ENSMFAG00000001717	IFNGR2
8.43917	57.0503	1.27913e-11	2.75629	0.49984	2.25645	1.72105	2.79186	9.27101e-11	5.74167	0.714286	0.966667	0.485714	ENSMFAG00000036930	MTHFD1
7.2185	90.902	1.54389e-10	2.35211	0.109612	2.2425	1.6254	2.8596	1.09725e-09	1.64583	0.142857	0.675	0.0857143	ENSMFAG00000036850	GSTK1
5.36421	72.3348	9.3252e-07	2.97114	0.747145	2.224	1.39757	3.05042	5.78556e-06	2.05	0.257143	0.666667	0.228571	ENSMFAG00000040994	PIMREG
6.36069	133.532	2.95806e-09	2.41534	0.192268	2.22308	1.5318	2.91435	2.03299e-08	2.08333	0.171429	0.558333	0.114286	ENSMFAG00000002547	NEIL3
4.52233	78.5502	2.13675e-05	2.71235	0.533479	2.17887	1.21978	3.13796	0.000118794	0.770833	0.0857143	0.429167	0.0857143	ENSMFAG00000030218	AURKC
5.58799	71.5881	3.90794e-07	2.63178	0.45703	2.17475	1.39885	2.95065	2.47775e-06	1.2875	0.142857	0.595833	0.114286	ENSMFAG00000045511	LRIG3
5.36668	100.147	5.19259e-07	2.54298	0.36833	2.17465	1.37073	2.97856	3.27142e-06	0.516667	0.0571429	0.370833	0.0571429	ENSMFAG00000031259	GLIPR1L1
6.46966	77.4632	8.07548e-09	2.33138	0.160001	2.17138	1.50313	2.83963	5.47239e-08	1.19167	0.0857143	0.579167	0.0571429	ENSMFAG00000042970	C9orf116
5.12886	52.9931	4.21313e-06	2.81895	0.667105	2.15184	1.31032	2.99337	2.4964e-05	3.04583	0.485714	0.858333	0.285714	ENSMFAG00000034301
6.79779	64.2114	4.14875e-09	2.73095	0.583408	2.14755	1.51647	2.77862	2.84042e-08	4.02917	0.657143	0.904167	0.457143	ENSMFAG00000042843	TNNT1
10.4109	104.489	7.72074e-18	2.26676	0.119999	2.14676	1.73787	2.55565	5.88629e-17	6.20833	0.628571	0.929167	0.428571	ENSMFAG00000033284	SMC6
5.77556	169.907	3.57274e-08	2.25827	0.123134	2.13513	1.40537	2.8649	2.37089e-07	0.608333	0.0285714	0.35	0.0285714	ENSMFAG00000003177	TNFSF9
7.01384	239.039	2.36526e-11	2.08274	-0.0516773	2.13441	1.53493	2.73389	1.70603e-10	0.283333	0	0.204167	0	ENSMFAG00000029966	ARL4D
5.33966	239.012	2.16513e-07	2.10133	-0.0304133	2.13175	1.34529	2.9182	1.39146e-06	0.320833	0	0.125	0	ENSMFAG00000035794	SERPINB2
5.94961	239.015	9.49729e-09	2.07349	-0.0376888	2.11118	1.41216	2.8102	6.42133e-08	0.179167	0	0.15	0	ENSMFAG00000042999	MEGF10
3.21099	56.8525	0.00217774	3.38321	1.28452	2.0987	0.789817	3.40757	0.00889153	4.85833	0.971429	0.75	0.314286	ENSMFAG00000037369	TACC2
6.35577	239.02	1.04078e-09	2.0528	-0.0380438	2.09084	1.4428	2.73889	7.25592e-09	0.2	0	0.166667	0	ENSMFAG00000036661	SCD5
7.23518	52.1888	2.04712e-09	2.83102	0.746421	2.0846	1.50649	2.6627	1.41234e-08	7.2125	1.17143	0.9625	0.628571	ENSMFAG00000038794	CBSL
5.93612	73.6404	8.86431e-08	2.58094	0.516307	2.06463	1.37155	2.75771	5.7818e-07	1.23333	0.2	0.629167	0.171429	ENSMFAG00000038875	LDB2
7.53779	239.109	9.85877e-13	1.98505	-0.0739995	2.05905	1.52094	2.59717	7.25405e-12	0.408333	0	0.254167	0	ENSMFAG00000039541	CCDC172
5.666	239.057	4.18657e-08	1.95371	-0.0858495	2.03956	1.33045	2.74867	2.77105e-07	0.416667	0	0.175	0	ENSMFAG00000039628	CXCL1
4.37718	85.6256	3.37967e-05	2.28559	0.25881	2.02678	1.10624	2.94731	0.00018435	0.558333	0.0285714	0.341667	0.0285714	ENSMFAG00000011484
5.65071	239.018	4.52917e-08	1.98907	-0.032467	2.02154	1.3168	2.72629	2.9934e-07	0.25	0	0.1375	0	ENSMFAG00000002182	PPP1R17
3.66784	57.6134	0.000535409	3.85362	1.83267	2.02096	0.917866	3.12405	0.00245942	2.22917	0.542857	0.75	0.428571	ENSMFAG00000038774	KIF5C
8.66566	63.4239	2.33494e-12	2.22177	0.203278	2.01849	1.55308	2.4839	1.70613e-11	3.65	0.4	0.9125	0.257143	ENSMFAG00000044272	HDHD5
5.4461	60.759	9.82184e-07	2.84555	0.827979	2.01757	1.27673	2.75842	6.08316e-06	1.63333	0.314286	0.720833	0.257143	ENSMFAG00000023283	BEX1
3.72781	62.6205	0.000417475	3.55066	1.54307	2.00758	0.931264	3.0839	0.00195221	3.95417	0.828571	0.795833	0.485714	ENSMFAG00000045205	DPYSL3
5.75723	239.02	2.61253e-08	1.96707	-0.039133	2.0062	1.31974	2.69266	1.74273e-07	0.2125	0	0.145833	0	ENSMFAG00000040804	CHL1
6.47082	95.2887	4.19363e-09	2.0976	0.109076	1.98852	1.37847	2.59858	2.86896e-08	0.725	0.0285714	0.445833	0.0285714	ENSMFAG00000039087	NUDT11
7.25738	57.0513	1.17942e-09	2.44038	0.455626	1.98476	1.43713	2.53238	8.20647e-09	4.58333	0.657143	0.9125	0.457143	ENSMFAG00000045343	RBPMS2
4.3403	109.836	3.17751e-05	2.1499	0.167093	1.9828	1.07745	2.88816	0.000173586	1.85417	0.142857	0.391667	0.0571429	ENSMFAG00000002294	HOXB6
6.57746	239.038	2.98816e-10	1.93397	-0.0470703	1.98104	1.38772	2.57436	2.10865e-09	0.2625	0	0.191667	0	ENSMFAG00000035714	UGT8
5.37831	105.9	4.52607e-07	2.25961	0.284962	1.97465	1.24673	2.70257	2.86358e-06	0.5375	0.0571429	0.383333	0.0571429	ENSMFAG00000046874
7.28493	154.916	1.5318e-11	2.0676	0.0984341	1.96917	1.43521	2.50313	1.10934e-10	1.55833	0.114286	0.579167	0.114286	ENSMFAG00000043472	SMPDL3A
6.77645	153.411	2.48508e-10	2.13562	0.167976	1.96765	1.39402	2.54128	1.75849e-09	1.5	0.142857	0.608333	0.142857	ENSMFAG00000016066	PM20D2
6.84405	130.199	2.72516e-10	2.11575	0.149565	1.96619	1.39784	2.53453	1.92609e-09	1.00833	0.0857143	0.5	0.0857143	ENSMFAG00000034431	FZD4
7.52949	239.768	1.03042e-12	1.74549	-0.213711	1.9592	1.44663	2.47178	7.57554e-12	1.175	0	0.370833	0	ENSMFAG00000041774	HS3ST3A1
6.90717	239.076	4.43751e-11	1.88232	-0.0676308	1.94995	1.39382	2.50608	3.18917e-10	0.354167	0	0.220833	0	ENSMFAG00000032045	PHF24
4.75453	60.0023	1.28738e-05	2.65164	0.724736	1.9269	1.11623	2.73758	7.30408e-05	3.47917	0.628571	0.804167	0.285714	ENSMFAG00000000025	SKA1
3.40783	49.6654	0.00130657	2.72633	0.820948	1.90539	0.782174	3.0286	0.00558393	0.975	0.171429	0.545833	0.142857	ENSMFAG00000000318	CRMP1
4.62421	53.3143	2.43223e-05	2.71307	0.808026	1.90505	1.07885	2.73125	0.00013447	1.325	0.228571	0.670833	0.2	ENSMFAG00000039957	PRKD1
9.19942	133.23	6.48638e-16	1.77694	-0.110519	1.88746	1.48164	2.29327	4.89524e-15	1.5	0.0857143	0.675	0.0857143	ENSMFAG00000032905	EPB41L3
7.36113	41.5715	4.71975e-09	2.53064	0.657922	1.87272	1.35915	2.38629	3.22274e-08	48.4958	7.85714	1	0.971429	ENSMFAG00000040582	CHCHD10
4.06213	85.2557	0.000107665	2.93866	1.0673	1.87136	0.955438	2.78729	0.000555653	2.17917	0.4	0.654167	0.342857	ENSMFAG00000044622	FOLH1
5.9033	239.031	1.21416e-08	1.81966	-0.0403166	1.85998	1.2393	2.48066	8.1753e-08	0.233333	0	0.166667	0	ENSMFAG00000046454
9.45895	239.658	3.02254e-18	1.66883	-0.17622	1.84505	1.4608	2.2293	2.3382e-17	0.654167	0	0.420833	0	ENSMFAG00000003980	GYPC
9.21534	94.2923	8.35435e-15	1.74747	-0.0892168	1.83669	1.44097	2.2324	6.25495e-14	4.10833	0.342857	0.8875	0.285714	ENSMFAG00000041315	GALM
6.84836	54.2354	7.1209e-09	2.40404	0.568896	1.83514	1.29795	2.37233	4.83283e-08	4.65	0.771429	0.933333	0.428571	ENSMFAG00000033426	ARMC10
6.54737	53.22	2.37063e-08	2.20893	0.376366	1.83257	1.27123	2.39391	1.58254e-07	3.7125	0.428571	0.870833	0.314286	ENSMFAG00000045159	SMIM14
5.95909	48.1513	2.86521e-07	2.77417	0.947219	1.82695	1.21058	2.44333	1.82827e-06	35.4958	5.14286	1	0.942857	ENSMFAG00000043812	GHITM
7.40179	239.115	2.27861e-12	1.75025	-0.0713137	1.82156	1.33677	2.30636	1.66565e-11	0.316667	0	0.241667	0	ENSMFAG00000007085
8.93702	83.2997	8.4851e-14	1.72848	-0.0904333	1.81891	1.41413	2.22369	6.31328e-13	5.23333	0.4	0.933333	0.285714	ENSMFAG00000041066	SKAP2
7.52519	134.29	6.81901e-12	1.81233	0.00373986	1.80859	1.33325	2.28392	4.95637e-11	1.22917	0.0571429	0.558333	0.0571429	ENSMFAG00000025167	CAPRIN2
3.99334	53.0467	0.000201735	2.80719	1.008	1.79918	0.895523	2.70285	0.000995291	3.00417	0.657143	0.8625	0.342857	ENSMFAG00000038903
4.81653	78.9758	6.92419e-06	2.01321	0.214369	1.79884	1.05546	2.54223	4.0269e-05	0.4875	0.0285714	0.341667	0.0285714	ENSMFAG00000044902	NXF2
8.85903	48.1102	1.12193e-11	1.46088	-0.328655	1.78954	1.38341	2.19567	8.13819e-11	94.3083	13.4571	1	0.971429	ENSMFAG00000039219	CALM1
10.1042	208.993	8.45593e-20	1.66199	-0.114961	1.77696	1.43026	2.12365	8.82051e-18	1.52917	0.0857143	0.670833	0.0857143	ENSMFAG00000001280	TXNRD3
3.44758	56.6165	0.00107375	2.32573	0.555082	1.77064	0.742045	2.79924	0.00466567	1.5	0.257143	0.583333	0.171429	ENSMFAG00000038655	SFRP2
5.63799	239.019	4.83442e-08	1.73605	-0.0341601	1.77021	1.15169	2.38872	3.18925e-07	0.175	0	0.1375	0	ENSMFAG00000035665	HHLA2
3.88925	94.5935	0.000186842	2.33512	0.572984	1.76214	0.862611	2.66166	0.000926148	0.683333	0.114286	0.35	0.114286	ENSMFAG00000046780
6.36364	53.0006	4.75259e-08	2.40871	0.648222	1.76048	1.2056	2.31537	3.13643e-07	6.02917	1.08571	0.958333	0.571429	ENSMFAG00000019058	ENAH
5.39692	49.0811	1.94971e-06	2.37701	0.619901	1.75711	1.10287	2.41135	1.18423e-05	4.4625	0.771429	0.925	0.4	ENSMFAG00000001594	CMBL
3.85979	102.085	0.00019915	2.12449	0.370688	1.7538	0.852554	2.65505	0.000983079	0.516667	0.0571429	0.2875	0.0571429	ENSMFAG00000037257	MESP2
3.2016	49.0623	0.00239951	2.82729	1.09487	1.73242	0.645051	2.81979	0.00970196	1.65833	0.314286	0.658333	0.228571	ENSMFAG00000003284	DND1
6.82619	49.8201	1.14148e-08	3.35134	1.62474	1.7266	1.21851	2.23468	7.70038e-08	13.9875	2.74286	0.995833	0.942857	ENSMFAG00000034091	HINT2
10.4594	257.824	1.42342e-21	1.23065	-0.483333	1.71399	1.39129	2.03668	1.21492e-18	2.65833	0.0571429	0.754167	0.0571429	ENSMFAG00000040855	DMRTB1
9.87972	43.6919	1.04612e-12	1.73981	0.0259679	1.71384	1.36417	2.06352	7.68787e-12	97.0625	15.6	1	0.971429	ENSMFAG00000045023
6.21187	42.8426	1.82339e-07	2.6856	0.988942	1.69666	1.14578	2.24754	1.17478e-06	38.1042	6.94286	1	0.914286	ENSMFAG00000002535
4.86972	239.041	2.03319e-06	1.62046	-0.0744741	1.69493	1.00928	2.38058	1.23243e-05	0.329167	0	0.125	0	ENSMFAG00000031731	HOXD12
6.18804	38.9292	2.85867e-07	2.65606	0.962445	1.69361	1.13999	2.24724	1.82474e-06	284.988	57.0857	1	1	ENSMFAG00000031087
3.68314	50.8382	0.000558607	3.20115	1.51678	1.68437	0.766193	2.60255	0.00255943	2.44583	0.542857	0.825	0.428571	ENSMFAG00000037375	HLA-C
5.89398	239.071	1.27522e-08	1.58837	-0.0865984	1.67497	1.11515	2.23479	8.57673e-08	0.245833	0	0.166667	0	ENSMFAG00000042418	HOXB5
5.41201	49.7646	1.78705e-06	2.71853	1.04748	1.67105	1.0508	2.29129	1.08949e-05	14.7458	3.08571	0.995833	0.828571	ENSMFAG00000037808	LIN28A
4.15519	85.6449	7.66748e-05	2.07366	0.416736	1.65692	0.864167	2.44967	0.000401496	0.741667	0.0857143	0.391667	0.0857143	ENSMFAG00000000034	PYY
5.59358	82.9577	2.78547e-07	1.78377	0.128002	1.65577	1.06701	2.24453	1.77865e-06	0.508333	0.0571429	0.383333	0.0285714	ENSMFAG00000000268	KLK13
4.50838	239.005	1.02362e-05	1.62345	-0.0182489	1.6417	0.924356	2.35904	5.86179e-05	0.0916667	0	0.0833333	0	ENSMFAG00000001439	C16orf78
7.00575	59.3112	2.58102e-09	1.76574	0.146772	1.61897	1.15661	2.08134	1.77795e-08	2.575	0.257143	0.866667	0.2	ENSMFAG00000041318	CCDC84
7.78847	198.379	3.69799e-13	1.46616	-0.1509	1.61706	1.20763	2.02648	2.73106e-12	1.93333	0.0857143	0.675	0.0857143	ENSMFAG00000032749	AMOTL1
7.11924	99.4029	1.72242e-10	1.60254	-0.01381	1.61635	1.16588	2.06683	1.22268e-09	2.875	0.257143	0.804167	0.171429	ENSMFAG00000000073	GNS
4.52955	239.006	9.33563e-06	1.58467	-0.0228291	1.6075	0.908384	2.30661	5.3632e-05	0.0875	0	0.0833333	0	ENSMFAG00000044500	KCNK13
4.23962	67.2436	6.98938e-05	2.27557	0.670669	1.6049	0.849365	2.36043	0.000368464	0.9375	0.171429	0.5125	0.171429	ENSMFAG00000004006	TBC1D8
6.85315	55.2197	6.44529e-09	1.92922	0.330124	1.5991	1.13152	2.06668	4.3826e-08	8.60417	1.34286	0.975	0.628571	ENSMFAG00000001994	SEPHS1
6.14869	50.4691	1.24352e-07	2.60511	1.0098	1.59531	1.0743	2.11632	8.08449e-07	11.85	2.17143	0.9875	0.885714	ENSMFAG00000044053	HELLS
7.14881	49.016	3.89621e-09	2.06018	0.467346	1.59283	1.14508	2.04058	2.66854e-08	15.625	2.37143	0.9875	0.828571	ENSMFAG00000000851	ANP32E
5.67451	120.921	9.70016e-08	1.73345	0.150175	1.58328	1.03089	2.13567	6.31779e-07	7.02917	0.828571	0.8875	0.514286	ENSMFAG00000034038	CASP6
4.15585	39.8208	0.00016677	2.71682	1.13384	1.58298	0.813034	2.35292	0.000834268	25.3542	4.82857	0.995833	0.942857	ENSMFAG00000036180	PTTG1
8.10672	85.3909	3.35833e-12	1.93943	0.362938	1.5765	1.18987	1.96313	2.45093e-11	12.0875	1.74286	0.9875	0.771429	ENSMFAG00000032688	SLC25A4
5.47324	239.028	1.11444e-07	1.53791	-0.0362023	1.57411	1.00755	2.14067	7.25054e-07	0.1625	0	0.133333	0	ENSMFAG00000002197	BTN1A1
11.7117	242.543	2.09198e-25	1.3528	-0.22024	1.57304	1.30847	1.83762	3.12472e-22	1.05	0	0.566667	0	ENSMFAG00000000860	VANGL1
4.75981	51.7599	1.59846e-05	2.70272	1.13372	1.56899	0.907462	2.23053	8.97864e-05	11.025	2.11429	0.954167	0.8	ENSMFAG00000001405	SC5D
9.58209	240.186	1.26314e-18	1.40511	-0.162513	1.56763	1.24535	1.8899	1.04142e-17	0.7	0	0.408333	0	ENSMFAG00000025156	RNF122
6.76104	61.9549	5.58017e-09	2.14714	0.582238	1.5649	1.10221	2.02758	3.80156e-08	10.8	1.74286	0.966667	0.714286	ENSMFAG00000043517	PAIP1
13.3735	243.774	5.82404e-31	1.33642	-0.226012	1.56243	1.3323	1.79256	1.49129e-27	1.025	0	0.608333	0	ENSMFAG00000026331	AL451136.1
4.62185	47.8419	2.89912e-05	2.708	1.1777	1.5303	0.864522	2.19608	0.000159203	4.9125	1.05714	0.958333	0.571429	ENSMFAG00000001635	MSH2
4.59672	239.012	6.95526e-06	1.49027	-0.0322063	1.52248	0.870015	2.17494	4.04366e-05	0.116667	0	0.0916667	0	ENSMFAG00000040915	SLITRK6
3.64902	52.6133	0.000605288	2.20112	0.679165	1.52195	0.685242	2.35866	0.0027557	1.08333	0.2	0.570833	0.171429	ENSMFAG00000037715	OTULINL
6.07658	63.6821	7.60618e-08	2.17477	0.653383	1.52139	1.02117	2.02161	4.97204e-07	4.525	0.771429	0.916667	0.542857	ENSMFAG00000040213	PRKRA
5.12033	239.02	6.276e-07	1.48414	-0.034171	1.51831	0.934174	2.10245	3.93325e-06	0.120833	0	0.108333	0	ENSMFAG00000024663	FZD10
6.52765	239.107	3.96313e-10	1.44746	-0.0692597	1.51672	1.059	1.97445	2.78788e-09	0.241667	0	0.2	0	ENSMFAG00000007411	KCNS3
8.4942	245.183	1.94564e-15	0.98868	-0.526143	1.51482	1.16356	1.86609	1.46466e-14	3.82917	0.257143	0.741667	0.142857	ENSMFAG00000003067	ANXA3
6.83643	60.206	4.68206e-09	1.55762	0.0429078	1.51471	1.07154	1.95787	3.19822e-08	3.39167	0.428571	0.858333	0.314286	ENSMFAG00000000751	PLGRKT
5.93466	239.104	1.02783e-08	1.44874	-0.0638168	1.51256	1.01048	2.01463	6.94674e-08	0.275	0	0.191667	0	ENSMFAG00000039583	NPTX2
7.55069	56.6732	3.97311e-10	1.82479	0.314029	1.51076	1.11005	1.91147	2.7938e-09	15.1417	2.02857	0.991667	0.828571	ENSMFAG00000030310	RALBP1
9.3233	133.541	3.14786e-16	1.37854	-0.129917	1.50846	1.18845	1.82847	2.38169e-15	1.5375	0.0571429	0.695833	0.0571429	ENSMFAG00000041668	FABP5
4.83086	239.025	2.43016e-06	1.46744	-0.0374549	1.50489	0.891225	2.11856	1.46365e-05	0.166667	0	0.1125	0	ENSMFAG00000041271	SRRM4
4.04106	43.7408	0.000211839	2.28596	0.783549	1.50241	0.752998	2.25182	0.00104113	9.25833	1.48571	0.9875	0.657143	ENSMFAG00000041012	MSH6
3.32518	50.1239	0.00165826	1.23823	-0.263338	1.50157	0.594611	2.40853	0.00693807	18.0292	2.57143	0.9625	0.714286	ENSMFAG00000038147	ODC1
5.56556	68.8169	4.66914e-07	1.7218	0.226296	1.4955	0.959421	2.03158	2.94994e-06	0.870833	0.114286	0.545833	0.0857143	ENSMFAG00000001484	ZC3HAV1
3.22933	47.9966	0.00224113	1.99827	0.511705	1.48656	0.561002	2.41212	0.00912334	0.825	0.114286	0.5125	0.0857143	ENSMFAG00000045114	SHF
7.99932	43.6114	4.30255e-10	1.30499	-0.181343	1.48634	1.11177	1.8609	3.02308e-09	432.321	97.7143	1	1	ENSMFAG00000042652
7.57404	239.225	7.86346e-13	1.41305	-0.0648858	1.47793	1.09354	1.86233	5.78828e-12	0.304167	0	0.25	0	ENSMFAG00000026356	IFITM2
5.3856	239.038	1.72523e-07	1.42559	-0.047724	1.47332	0.934408	2.01222	1.11274e-06	0.154167	0	0.129167	0	ENSMFAG00000042838	LY6G6F-LY6G6D
3.23249	52.026	0.00213203	2.34167	0.878616	1.46305	0.554837	2.37127	0.00872478	2.2875	0.571429	0.7125	0.314286	ENSMFAG00000025686	NES
6.31758	57.6043	4.15963e-08	1.4919	0.0293084	1.46259	0.999103	1.92608	2.75424e-07	3.63333	0.4	0.866667	0.285714	ENSMFAG00000033950	FAM216A
10.9813	49.3179	7.54007e-15	1.23128	-0.230598	1.46188	1.1944	1.72936	5.64765e-14	79.325	11.8571	1	1	ENSMFAG00000045720
4.94275	239.025	1.45008e-06	1.41635	-0.0432412	1.45959	0.877869	2.04131	8.90109e-06	0.141667	0	0.108333	0	ENSMFAG00000000963	CCDC141
9.55928	54.9572	2.7559e-13	1.29174	-0.165494	1.45724	1.15173	1.76274	2.0395e-12	9.0625	1.14286	0.9625	0.485714	ENSMFAG00000002060	CENPW
5.87623	57.1928	2.26947e-07	1.83319	0.38663	1.44656	0.953647	1.93947	1.45643e-06	3.09583	0.514286	0.879167	0.342857	ENSMFAG00000033863	HLTF
4.91742	51.4112	9.38229e-06	2.0132	0.570944	1.44225	0.853553	2.03095	5.38655e-05	11.3708	1.94286	0.9875	0.685714	ENSMFAG00000031561	HNRNPA1
8.05909	239.26	3.6587e-14	1.36452	-0.0716375	1.43616	1.08511	1.78721	2.72676e-13	0.279167	0	0.25	0	ENSMFAG00000002989	SYT5
3.6811	52.5276	0.000548536	2.17327	0.737382	1.43589	0.65334	2.21843	0.0025165	1.60417	0.342857	0.708333	0.228571	ENSMFAG00000044173	GPSM3
6.99805	66.0384	1.6286e-09	1.57958	0.148006	1.43157	1.02314	1.84	1.12794e-08	2.625	0.371429	0.85	0.285714	ENSMFAG00000044413	PTK7
4.29414	78.3282	4.98025e-05	1.70943	0.290433	1.419	0.761165	2.07683	0.000266148	0.7625	0.0857143	0.425	0.0857143	ENSMFAG00000032441	SCN1B
7.31943	72.7028	2.70532e-10	1.33247	-0.082984	1.41545	1.03002	1.80089	1.91283e-09	9.63333	1.48571	0.9875	0.6	ENSMFAG00000035819	NUDT4B
3.1648	58.6338	0.0024609	2.2514	0.838124	1.41328	0.519593	2.30696	0.00993825	0.804167	0.171429	0.508333	0.171429	ENSMFAG00000045477	TMEM59L
4.10557	239.007	5.5392e-05	1.38645	-0.0187666	1.40521	0.730961	2.07946	0.000294875	0.141667	0	0.0708333	0	ENSMFAG00000003754	EMX1
3.30321	50.3106	0.00176487	2.39347	0.989471	1.404	0.550413	2.25759	0.00733785	1.92083	0.428571	0.733333	0.285714	ENSMFAG00000040381	CHAC2
3.87168	147.271	0.000162013	1.55876	0.169158	1.3896	0.680314	2.09889	0.000811603	0.208333	0.0285714	0.166667	0.0285714	ENSMFAG00000001810	CDH10
5.43418	239.048	1.35488e-07	1.33638	-0.0517518	1.38814	0.884924	1.89135	8.7893e-07	0.1625	0	0.129167	0	ENSMFAG00000044423	DNAH11
5.00538	72.8394	3.7489e-06	1.599	0.211559	1.38744	0.834979	1.9399	2.22722e-05	1.04167	0.142857	0.55	0.114286	ENSMFAG00000045266	PTP4A3
6.34885	258.556	9.6862e-10	1.26383	-0.121629	1.38546	0.955742	1.81518	6.76336e-09	0.695833	0.0285714	0.35	0.0285714	ENSMFAG00000001585	TNS4
5.837	46.9604	4.75876e-07	1.91091	0.531131	1.37978	0.904225	1.85534	3.00444e-06	7.2	1.22857	0.983333	0.657143	ENSMFAG00000042972	FAM136A
3.35133	109.735	0.00110378	1.63382	0.259655	1.37416	0.561547	2.18678	0.00478571	0.183333	0.0285714	0.154167	0.0285714	ENSMFAG00000031895	COL25A1
4.21029	239.008	3.61317e-05	1.35341	-0.0205982	1.37401	0.731127	2.01688	0.000196787	0.0875	0	0.075	0	ENSMFAG00000037606	CHST13
3.71197	58.3658	0.000461173	2.19119	0.818798	1.3724	0.632416	2.11238	0.00214147	1.16667	0.257143	0.625	0.228571	ENSMFAG00000036044	DSEL
3.22405	50.7058	0.00221275	1.94879	0.577074	1.37172	0.517442	2.22599	0.00901804	0.9	0.142857	0.491667	0.114286	ENSMFAG00000043017	TMEM267
4.90618	46.7338	1.16714e-05	3.70759	2.34014	1.36745	0.806653	1.92825	6.65177e-05	32.2125	7.54286	1	0.971429	ENSMFAG00000019212	MARCKSL1
4.17905	69.6462	8.36474e-05	1.86056	0.496582	1.36398	0.712966	2.01499	0.000435462	2.91667	0.485714	0.741667	0.342857	ENSMFAG00000001243	ZFP36L2
7.44397	47.0376	1.73256e-09	1.66142	0.298774	1.36265	0.994397	1.73089	1.19947e-08	18.1375	2.94286	1	0.828571	ENSMFAG00000033983	HDGF
3.76969	88.3055	0.00029479	1.74496	0.384409	1.36056	0.643338	2.07777	0.00141279	0.475	0.0857143	0.3125	0.0857143	ENSMFAG00000027018	ZIC3
5.71038	50.4152	6.0042e-07	1.69736	0.33714	1.36022	0.881878	1.83857	3.7695e-06	5.4875	0.885714	0.9375	0.571429	ENSMFAG00000012290	NUF2
4.78212	69.1346	9.45953e-06	0.871973	-0.485258	1.35723	0.791058	1.9234	5.42395e-05	4.45	0.428571	0.758333	0.228571	ENSMFAG00000011778	HIST1H2AH
4.79521	239.021	2.85937e-06	1.3141	-0.0375805	1.35168	0.796389	1.90696	1.71409e-05	0.1125	0	0.1	0	ENSMFAG00000022092	VWA2
3.61664	41.4352	0.000802882	0.463517	-0.885346	1.34886	0.595895	2.10183	0.00357982	8.44583	2.14286	0.966667	0.428571	ENSMFAG00000039013	CCND1
8.23238	240.157	1.17674e-14	1.16597	-0.180759	1.34673	1.02448	1.66899	8.80299e-14	0.583333	0	0.341667	0	ENSMFAG00000039552	STON2
4.12297	53.608	0.000130724	1.85552	0.510632	1.34489	0.690801	1.99898	0.000665192	1.95	0.342857	0.770833	0.285714	ENSMFAG00000001391	CDCA7L
6.70143	63.7386	6.30124e-09	1.43907	0.0977855	1.34128	0.941406	1.74115	4.28791e-08	3.54583	0.514286	0.916667	0.342857	ENSMFAG00000037839	IDH1
8.69693	239.886	5.49315e-16	1.22958	-0.111261	1.34084	1.03713	1.64455	4.14914e-15	0.445833	0	0.333333	0	ENSMFAG00000041313	FOXR1
3.45558	62.0076	0.000996546	1.93906	0.600825	1.33824	0.564101	2.11238	0.00436193	0.816667	0.142857	0.441667	0.142857	ENSMFAG00000043585	ADAMTS19
5.41411	56.3565	1.31537e-06	1.58478	0.248446	1.33633	0.841952	1.83071	8.09086e-06	1.82917	0.228571	0.725	0.2	ENSMFAG00000039732	TRIP10
-4.27378	35.6235	0.000136726	-0.803898	0.626688	-1.43059	-2.10971	-0.751461	0.000692871	3.5875	2.65714	0.8125	0.828571	ENSMFAG00000030065	WLS
-4.41123	35.456	9.1594e-05	-1.39071	0.0903895	-1.4811	-2.16241	-0.799791	0.000475589	17.3667	10.3143	0.945833	0.857143	ENSMFAG00000044454
-3.45957	36.8715	0.00138268	0.492256	1.97468	-1.48242	-2.35075	-0.614098	0.00588394	1.175	0.971429	0.6125	0.6	ENSMFAG00000040637	GCA
-4.26666	37.8524	0.000127735	-1.17107	0.446224	-1.61729	-2.38475	-0.84984	0.00065062	72.1958	40.4571	0.995833	0.942857	ENSMFAG00000046416	MT-ND2
-6.36923	40.9967	1.2913e-07	-1.26477	0.383538	-1.64831	-2.17095	-1.12567	8.38294e-07	14.3417	12.3143	0.991667	1	ENSMFAG00000046417	MT-CO1
-4.60646	35.1343	5.19741e-05	-1.87377	-0.192702	-1.68107	-2.42183	-0.940309	0.000277422	3.29167	4.85714	0.825	0.657143	ENSMFAG00000000608	CD99
-3.40299	34.6974	0.00169532	-0.787474	0.897075	-1.68455	-2.68981	-0.679292	0.00707661	0.595833	1.08571	0.325	0.4	ENSMFAG00000003517	ANGPTL4
-8.21541	36.0838	8.8121e-10	-0.856732	0.885978	-1.74271	-2.17289	-1.31253	6.16263e-09	7.2375	5.4	0.970833	0.942857	ENSMFAG00000032332	CYBA
-3.67452	36.9889	0.000750577	0.744013	2.49264	-1.74862	-2.71285	-0.784394	0.0033583	3.77917	2.62857	0.9125	0.828571	ENSMFAG00000036969	CASP3
-4.34531	35.2018	0.000112688	-1.37014	0.471212	-1.84135	-2.70144	-0.981255	0.000579486	32.575	17.7714	0.995833	0.942857	ENSMFAG00000003391	KRT19
-4.95938	38.9466	1.42787e-05	-1.5549	0.363469	-1.91837	-2.70081	-1.13592	8.0659e-05	129.85	74.6286	0.995833	0.971429	ENSMFAG00000046424	MT-ND4
-3.26133	36.0469	0.00242706	-0.456338	1.46674	-1.92308	-3.11892	-0.727245	0.00980672	5.65833	4.22857	0.775	0.714286	ENSMFAG00000001257	TMEM54
-5.51247	36.9349	2.88718e-06	-2.18778	-0.261764	-1.92602	-2.634	-1.21804	1.73019e-05	26.9375	24.8	0.991667	0.942857	ENSMFAG00000046425	MT-ND5
-5.12895	36.4315	9.83145e-06	-1.62171	0.374218	-1.99593	-2.78483	-1.20702	5.6336e-05	118.487	65.6286	0.995833	0.971429	ENSMFAG00000046420	MT-ATP6
-3.44578	35.204	0.0014902	-0.443557	1.61457	-2.05812	-3.27043	-0.845815	0.00629069	0.145833	0.714286	0.0708333	0.342857	ENSMFAG00000002145	ABCA1
-12.4619	38.145	5.07104e-15	-1.37462	0.69741	-2.07203	-2.40858	-1.73548	3.80625e-14	0.591667	3.08571	0.245833	0.828571	ENSMFAG00000024955
-3.26192	34.9791	0.00247251	0.539111	2.80472	-2.26561	-3.67568	-0.855544	0.00997689	0.966667	1.11429	0.566667	0.542857	ENSMFAG00000030253	TP53I3
-4.0708	36.8996	0.000237419	-0.197549	2.34534	-2.54289	-3.8087	-1.27708	0.00115764	1.20833	1.85714	0.366667	0.571429	ENSMFAG00000004040	TFAP2C
-5.16222	36.4465	8.86436e-06	-2.37857	0.487343	-2.86592	-3.99138	-1.74046	5.10719e-05	245.696	146.714	0.995833	0.971429	ENSMFAG00000046418	MT-CO2
-5.79014	34.0126	1.61121e-06	-0.860704	2.2729	-3.1336	-4.23343	-2.03377	9.85445e-06	0.00416667	1.08571	0.00416667	0.6	ENSMFAG00000045600	RPL14
-4.24322	36.8186	0.000142639	-1.35729	1.90211	-3.2594	-4.81606	-1.70273	0.000721201	399.392	204.257	0.995833	0.971429	ENSMFAG00000046427	MT-CYB
-4.6836	36.7167	3.78802e-05	-2.24249	1.01798	-3.26047	-4.67136	-1.84957	0.000205996	321.554	193.257	0.995833	0.971429	ENSMFAG00000046421	MT-CO3
-3.93186	39.5433	0.00033045	1.20976	4.86077	-3.65101	-5.52839	-1.77362	0.00157234	1.07083	1.25714	0.345833	0.657143	ENSMFAG00000041377	NANOG
-3.60541	34.3971	0.000976419	0.233005	4.70527	-4.47226	-6.99205	-1.95247	0.00428142	0.166667	0.857143	0.1375	0.428571	ENSMFAG00000036837	GMPR
-5.9507	34.0007	9.9785e-07	-0.391555	5.48684	-5.87839	-7.88594	-3.87084	6.17379e-06	0	1.02857	0	0.571429	ENSMFAG00000011723	SNORD116-14
-6.52546	34.004	1.80332e-07	-1.08785	4.94507	-6.03292	-7.91177	-4.15408	1.16269e-06	0	2.62857	0	0.771429	ENSMFAG00000028216
-3.89854	37.4011	0.000387885	1.51213	8.60012	-7.08799	-10.7705	-3.40547	0.00182527	1.65	2.54286	0.129167	0.542857	ENSMFAG00000043730	SOX17

## Sheet: DEGs_amnion
t	df	p.val	mean1	mean2	diff.mean	conf.int.l	conf.int.h	fdr	mean1.umi	mean2.umi	det.rate1	det.rate2	gene_id	isl_regulon	gene.name
17.0966	84.1265	4.16311e-29	19.8048	3.7766	16.0282	14.1639	17.8925	2.76369e-26	28.5472	3.14047	1	0.458194	ENSMFAG00000004232	0	POU5F1B
16.033	86.6929	1.15014e-27	19.7667	6.13053	13.6362	11.9456	15.3268	6.65003e-25	92	13.107	1	0.936455	ENSMFAG00000043121	0	TMSB4Y
8.55984	54.5768	1.14466e-11	10.0833	0.0382158	10.0451	7.69293	12.3973	5.9625e-11	10.8113	0.789298	0.867925	0.197324	ENSMFAG00000026088	0
6.42805	56.0192	3.02942e-08	11.1062	1.27708	9.82913	6.766	12.8923	1.44221e-07	11.8679	0.337793	0.603774	0.0802676	ENSMFAG00000018513	0	CLDN10
7.87112	81.6347	1.28905e-11	19.1151	9.79424	9.32087	6.96498	11.6767	6.70679e-11	39.0377	11.1873	0.981132	0.856187	ENSMFAG00000000456	1	HAND1
6.48186	66.0535	1.33295e-08	14.5739	5.7999	8.77402	6.07146	11.4766	6.42942e-08	8.92453	2.06689	0.90566	0.548495	ENSMFAG00000039735	0	CXCL12
5.43825	64.768	8.77781e-07	14.3211	5.83526	8.48582	5.36928	11.6024	3.95807e-06	9.07547	0.913043	0.773585	0.371237	ENSMFAG00000033924	1	LYPD1
5.89225	83.893	7.67841e-08	17.2231	9.84698	7.37614	4.88668	9.8656	3.60282e-07	35.6981	13.5017	1	0.752508	ENSMFAG00000039100	0	IFITM1
5.59876	56.007	6.76454e-07	7.94234	0.903582	7.03876	4.52029	9.55722	3.06801e-06	4.16981	0.381271	0.679245	0.120401	ENSMFAG00000042692	0	CDX2
6.40733	56.1129	3.25578e-08	7.59358	0.875396	6.71818	4.61785	8.81852	1.5471e-07	3.62264	0.294314	0.792453	0.167224	ENSMFAG00000039226	1	MSX1
7.5601	56.6638	3.83624e-10	8.44161	1.76089	6.68072	4.91095	8.45048	1.93311e-09	11.5472	1.54181	0.943396	0.58194	ENSMFAG00000040789	1	BMP4
5.89137	56.574	2.21385e-07	7.49701	0.842132	6.65488	4.39253	8.91723	1.02271e-06	3.4717	0.32107	0.754717	0.090301	ENSMFAG00000002533	1	SLC7A3
5.19609	58.9144	2.66464e-06	9.86906	3.27656	6.59251	4.05368	9.13133	1.16918e-05	22.434	5.28428	0.867925	0.665552	ENSMFAG00000003625	0	ID1
4.63272	58.9959	2.03741e-05	8.90888	2.3559	6.55299	3.72257	9.3834	8.47493e-05	2.26415	0.254181	0.566038	0.16388	ENSMFAG00000032200	1	MTUS2
6.39558	53.7658	3.99921e-08	5.75519	-0.636189	6.39138	4.38762	8.39514	1.89484e-07	112.528	9.50502	1	0.749164	ENSMFAG00000043424	0
8.33968	64.2556	7.90232e-12	8.57413	2.20508	6.36905	4.84349	7.89461	4.12587e-11	18.3019	3.57191	1	0.715719	ENSMFAG00000034640	0	IFITM2
4.31913	56.7065	6.36965e-05	7.7997	1.52959	6.27011	3.36279	9.17743	0.000254559	1.32075	0.150502	0.415094	0.09699	ENSMFAG00000031731	1	HOXD12
5.82682	54.8168	3.08872e-07	6.82191	0.589034	6.23288	4.08902	8.37674	1.41772e-06	1.90566	0.160535	0.660377	0.0869565	ENSMFAG00000041415	0	CDX4
4.83543	69.9114	7.62309e-06	13.2917	7.14314	6.1486	3.61247	8.68473	3.25867e-05	4.49057	1.45485	0.886792	0.561873	ENSMFAG00000035949	1	ISL1
5.22803	59.1775	2.3472e-06	8.40296	2.31777	6.08518	3.75626	8.4141	1.03268e-05	14.6038	2.79264	0.943396	0.531773	ENSMFAG00000043422	1	TMX4
4.4867	52.952	3.92919e-05	6.11492	0.210969	5.90395	3.26458	8.54332	0.000159952	3.28302	0.107023	0.471698	0.0668896	ENSMFAG00000028943	0	CDX1
5.12158	52.1721	4.46414e-06	5.00057	-0.874591	5.87516	3.57344	8.17688	1.93367e-05	8.26415	0.09699	0.679245	0.0468227	ENSMFAG00000041622	0	KHDC3L
3.95552	54.1969	0.000223521	6.21893	0.630906	5.58802	2.75594	8.42011	0.000844872	3.83019	0.187291	0.339623	0.0635452	ENSMFAG00000002280	1	ACTA1
7.55705	62.5173	2.219e-10	8.18922	2.70807	5.48115	4.03153	6.93077	1.12736e-09	10.6981	2.27425	0.981132	0.638796	ENSMFAG00000044496	1	LITAF
4.33745	61.9918	5.40285e-05	12.6966	7.30504	5.39154	2.90677	7.8763	0.000217132	212.774	47.3077	1	0.996656	ENSMFAG00000043037	0	KRT18
5.19353	53.6746	3.25904e-06	5.82159	0.434618	5.38697	3.30713	7.46681	1.42337e-05	2.56604	0.177258	0.603774	0.113712	ENSMFAG00000033332	1	NMRK2
3.88726	62.1141	0.000249114	9.08194	3.81531	5.26662	2.55843	7.97482	0.000936902	2.0566	0.51505	0.603774	0.294314	ENSMFAG00000043502	1	WNT6
4.66778	55.7909	1.95367e-05	6.21465	0.968112	5.24653	2.99473	7.49834	8.13984e-05	1.50943	0.12709	0.54717	0.100334	ENSMFAG00000003081	1	CRISPLD1
4.72192	64.3152	1.30844e-05	10.4534	5.21394	5.23951	3.02301	7.45601	5.52083e-05	33.7736	8.09699	0.962264	0.87291	ENSMFAG00000034485	1	CD9
4.29809	53.7272	7.28763e-05	1.37577	-3.82467	5.20044	2.77437	7.62651	0.000289759	417.434	43.087	1	0.919732	ENSMFAG00000000004	0
4.98718	52.4217	7.09305e-06	4.38065	-0.777295	5.15795	3.08299	7.2329	3.03934e-05	4.60377	0.173913	0.716981	0.0769231	ENSMFAG00000045714	0	DPPA5
3.97738	57.0551	0.000198693	6.20889	1.24936	4.95952	2.46264	7.45641	0.000754849	1.77358	0.190635	0.433962	0.0936455	ENSMFAG00000031337	0	SPARCL1
3.74686	53.9468	0.000437459	5.36149	0.42662	4.93487	2.29425	7.5755	0.00159988	0.471698	0.0267559	0.264151	0.0234114	ENSMFAG00000031117	1	HOXD10
4.16854	59.2543	0.000101277	6.55431	1.6919	4.86241	2.52855	7.19627	0.000396785	0.811321	0.130435	0.490566	0.120401	ENSMFAG00000030248	1	RASGRP1
6.0974	54.9091	1.12558e-07	5.4112	0.585666	4.82553	3.23946	6.41161	5.25388e-07	4.84906	0.518395	0.849057	0.284281	ENSMFAG00000036656	1	CRABP2
5.20753	53.8713	3.07591e-06	4.86208	0.310206	4.55187	2.79932	6.30442	1.34404e-05	2.60377	0.190635	0.698113	0.130435	ENSMFAG00000033973	0	WNT5B
8.88705	52.0405	5.15715e-12	3.58273	-0.884928	4.46765	3.4589	5.47641	2.70441e-11	5.84906	0.00334448	0.735849	0.00334448	ENSMFAG00000029862	0
3.09606	63.9023	0.00291088	9.18781	4.78003	4.40778	1.56358	7.25199	0.00930692	12.9057	2.25418	0.679245	0.478261	ENSMFAG00000038158	0	SPP1
3.57618	57.8674	0.000712267	5.9361	1.54528	4.39082	1.933	6.84864	0.00252306	2.30189	0.324415	0.509434	0.153846	ENSMFAG00000032685	0	CA4
4.67694	58.0601	1.78294e-05	6.41619	2.05903	4.35716	2.49235	6.22197	7.44929e-05	8.24528	1.83612	0.943396	0.555184	ENSMFAG00000030756	0	ENO3
4.96325	63.6791	5.46621e-06	7.31999	3.04074	4.27926	2.55667	6.00184	2.35634e-05	17.8302	5.17391	0.981132	0.822742	ENSMFAG00000037543	1	BAMBI
6.67783	52.4519	1.55588e-08	3.6464	-0.47511	4.12151	2.88328	5.35974	7.48057e-08	7.64151	0.22408	0.830189	0.150502	ENSMFAG00000043883	0	ISOC1
5.59641	59.3966	5.88025e-07	6.18619	2.10888	4.07731	2.61967	5.53495	2.67235e-06	9.26415	1.699	0.924528	0.658863	ENSMFAG00000037952	1	MFGE8
3.7524	57.0802	0.000411877	4.80521	0.755508	4.0497	1.88865	6.21075	0.00151064	0.566038	0.0535117	0.339623	0.0434783	ENSMFAG00000044893	1	SEMA3D
4.58992	55.0233	2.61382e-05	4.32268	0.284581	4.0381	2.27501	5.8012	0.000107999	2.11321	0.103679	0.54717	0.0535117	ENSMFAG00000045709	0	FABP7
6.35023	58.1987	3.53805e-08	4.48166	0.485926	3.99574	2.7363	5.25518	1.68034e-07	9.30189	1.39799	0.981132	0.364548	ENSMFAG00000033599	0	GSTO1
9.43776	54.6519	4.5258e-13	3.81919	-0.130707	3.9499	3.11105	4.78875	2.40214e-12	19.3774	1.61204	1	0.548495	ENSMFAG00000038312	0	DENR
6.07278	56.5877	1.11864e-07	4.3945	0.448476	3.94603	2.64464	5.24741	5.22284e-07	1.83019	0.177258	0.641509	0.107023	ENSMFAG00000045392	0	PMEPA1
4.46833	56.0271	3.87925e-05	4.71205	0.778052	3.93399	2.17033	5.69766	0.000157991	64.4151	10.6589	1	0.826087	ENSMFAG00000034059	0	TBCA
3.14016	59.088	0.00263643	5.50054	1.63632	3.86422	1.40191	6.32653	0.00849913	5.33962	0.662207	0.471698	0.237458	ENSMFAG00000003868	1	ANKRD1
4.85843	58.2534	9.28997e-06	4.80257	0.982244	3.82033	2.24647	5.3942	3.95331e-05	1.32075	0.160535	0.603774	0.12709	ENSMFAG00000031352	1	SORL1
4.38621	56.4213	5.0966e-05	5.09418	1.33816	3.75602	2.04088	5.47116	0.000205192	4.73585	0.889632	0.830189	0.401338	ENSMFAG00000045253	0	ERICH2
8.86574	57.2362	2.4719e-12	3.82538	0.079638	3.74574	2.89978	4.5917	1.30428e-11	6.22642	0.682274	0.981132	0.254181	ENSMFAG00000003315	0	ASS1
3.1388	64.9017	0.00255227	8.3518	4.63234	3.71945	1.35279	6.08611	0.00825758	5.03774	1.24415	0.849057	0.511706	ENSMFAG00000037970	1	CPE
4.00026	62.2345	0.000170673	5.52888	1.82798	3.7009	1.85166	5.55014	0.000653103	1.88679	0.444816	0.622642	0.210702	ENSMFAG00000002769	1	EFHD1
4.22133	62.9892	7.9483e-05	6.30608	2.60711	3.69897	1.9479	5.45004	0.00031484	2.0566	0.528428	0.754717	0.327759	ENSMFAG00000040041	0	TSTD1
3.58097	70.7585	0.000623896	8.71413	5.03707	3.67707	1.6295	5.72464	0.00222985	31.3585	9.77258	1	0.889632	ENSMFAG00000040595	0	IFITM2
8.9047	72.6926	2.90788e-13	4.73082	1.08554	3.64528	2.82935	4.4612	1.54799e-12	28.7925	5.46488	1	0.749164	ENSMFAG00000042049	1	LAPTM4B
5.54556	57.6739	7.65327e-07	4.33438	0.777244	3.55714	2.273	4.84127	3.46145e-06	5.13208	0.953177	0.90566	0.424749	ENSMFAG00000039129	1	TBX3
5.17551	54.703	3.34101e-06	3.66805	0.15063	3.51742	2.15525	4.87959	1.45846e-05	2.49057	0.217391	0.622642	0.143813	ENSMFAG00000001326	0	LIX1
5.47554	59.2409	9.32135e-07	4.01093	0.537962	3.47297	2.20391	4.74204	4.19683e-06	3.71698	0.595318	0.792453	0.240803	ENSMFAG00000031211	0	FABP3
3.79578	56.1401	0.000363067	4.37311	0.968079	3.40503	1.60811	5.20196	0.00134261	3.69811	0.561873	0.679245	0.287625	ENSMFAG00000032046	0	CDO1
3.94518	53.589	0.000233516	3.55804	0.157921	3.40012	1.67193	5.12831	0.00088061	0.660377	0.0267559	0.358491	0.0234114	ENSMFAG00000038620	0	ATP8A1
3.73329	61.4989	0.000415228	4.81724	1.43458	3.38266	1.57114	5.19418	0.00152262	1.16981	0.247492	0.528302	0.143813	ENSMFAG00000002569	0	BSPRY
5.41703	58.6771	1.18575e-06	4.24498	0.864534	3.38045	2.1316	4.62929	5.31334e-06	3.62264	0.538462	0.886792	0.324415	ENSMFAG00000045205	0	DPYSL3
3.51854	60.3992	0.000831135	8.24157	4.8978	3.34377	1.44309	5.24446	0.00292161	119.774	28.7458	1	0.996656	ENSMFAG00000040972	0
4.23785	60.7375	7.79502e-05	5.80294	2.50715	3.29579	1.74054	4.85103	0.000309179	12	2.87625	1	0.735786	ENSMFAG00000002681	0	ABHD12
5.01693	56.3689	5.56891e-06	3.77412	0.621819	3.1523	1.89378	4.41082	2.40003e-05	2.43396	0.311037	0.792453	0.214047	ENSMFAG00000033032	0	SH3BGRL2
3.85672	60.4834	0.00028123	4.90205	1.76133	3.14072	1.51204	4.76939	0.00105345	2.20755	0.615385	0.679245	0.304348	ENSMFAG00000032981	1	ID4
10.1991	53.9806	3.4018e-14	2.66201	-0.407736	3.06975	2.46631	3.67318	1.83105e-13	5.24528	0.200669	0.962264	0.150502	ENSMFAG00000029871	0	NLRP2
3.66376	53.6951	0.000569773	3.29356	0.245139	3.04842	1.38005	4.71679	0.00204867	0.566038	0.0434783	0.320755	0.0401338	ENSMFAG00000005042	1	CLIC5
6.48003	65.3198	1.39821e-08	4.05041	1.01185	3.03856	2.10216	3.97495	6.74059e-08	7.50943	1.26421	0.943396	0.488294	ENSMFAG00000042920	1	LBH
5.57403	56.7918	7.15482e-07	3.42214	0.38447	3.03767	1.9463	4.12904	3.24255e-06	3.0566	0.337793	0.792453	0.207358	ENSMFAG00000032723	0	MLF1
12.6669	64.2705	3.95481e-19	2.24324	-0.754255	2.9975	2.52479	3.47021	2.2933e-18	89.4151	10.5184	1	0.882943	ENSMFAG00000030905	1	HMGB1
7.85941	67.7135	4.04661e-11	3.53009	0.576942	2.95315	2.2033	3.70299	2.08844e-10	32.4906	6.71906	1	0.869565	ENSMFAG00000037584	0
3.58434	56.1802	0.000707591	3.60554	0.674302	2.93123	1.29312	4.56935	0.00250848	1	0.130435	0.433962	0.103679	ENSMFAG00000034271	1	HMX1
12.0375	68.0585	1.60695e-18	2.38612	-0.523627	2.90975	2.42741	3.39209	8.98967e-18	50.8113	7.13378	1	0.729097	ENSMFAG00000042853	0	SLC25A5
4.21587	53.2274	9.69097e-05	2.97122	0.079698	2.89152	1.51599	4.26706	0.000380589	0.490566	0.0167224	0.358491	0.0167224	ENSMFAG00000040844	0	SLC18B1
5.40954	59.4569	1.18339e-06	3.01231	0.124505	2.88781	1.81977	3.95584	5.3041e-06	2.45283	0.304348	0.754717	0.123746	ENSMFAG00000030465	0
5.81158	56.1781	3.04491e-07	2.82632	-0.0440659	2.87038	1.88103	3.85973	1.39797e-06	2.98113	0.311037	0.773585	0.160535	ENSMFAG00000032874	0	HAS2
7.32399	71.32	2.91377e-10	-2.50497	-5.37463	2.86966	2.08846	3.65086	1.47407e-09	205.755	24.9164	0.981132	0.38796	ENSMFAG00000046421	0	MT-CO3
6.15043	66.3218	5.00382e-08	-2.82194	-5.69013	2.86819	1.93719	3.79918	2.3596e-07	199.283	23.2241	0.962264	0.41806	ENSMFAG00000046427	0	MT-CYB
3.46947	63.263	0.000944256	3.52434	0.667643	2.85669	1.21143	4.50196	0.00329277	3.75472	0.963211	0.754717	0.167224	ENSMFAG00000036320	0	DPPA4
7.71135	58.0583	1.85704e-10	3.10978	0.254618	2.85516	2.11403	3.59629	9.4427e-10	5.73585	0.668896	0.962264	0.337793	ENSMFAG00000003067	0	ANXA3
15.82	62.0649	1.87193e-23	1.36172	-1.47981	2.84153	2.48249	3.20057	5.16191e-21	156.264	17.7759	1	0.926421	ENSMFAG00000031087	0
4.16512	55.214	0.000110215	2.8045	-0.00606601	2.81057	1.45838	4.16275	0.000429734	3.22642	0.421405	0.792453	0.19398	ENSMFAG00000037310	1	SGK1
5.39003	59.2179	1.28438e-06	3.69823	0.923353	2.77488	1.74481	3.80495	5.74956e-06	2.16981	0.341137	0.773585	0.257525	ENSMFAG00000037375	0	HLA-C
3.45364	59.9176	0.00102124	3.79163	1.01933	2.7723	1.16658	4.37802	0.00354398	1.60377	0.317726	0.528302	0.173913	ENSMFAG00000039604	0	ACTC1
3.10184	65.3326	0.00283923	4.96247	2.196	2.76647	0.985437	4.54751	0.00909407	1.03774	0.280936	0.528302	0.210702	ENSMFAG00000046210	1	TFAP2B
5.93729	56.4495	1.8761e-07	2.66004	-0.0713426	2.73138	1.80998	3.65279	8.69594e-07	2.73585	0.217391	0.811321	0.137124	ENSMFAG00000043180	0	IGFBP4
4.11495	53.4364	0.000134672	2.30342	-0.323259	2.62668	1.3466	3.90676	0.000519667	2.32075	0.187291	0.584906	0.0936455	ENSMFAG00000040568	0	FOXH1
6.71964	54.5908	1.12088e-08	2.61457	0.0257454	2.58883	1.81661	3.36104	5.42553e-08	1.79245	0.107023	0.679245	0.0668896	ENSMFAG00000000396	0	GPAT3
9.15735	60.701	4.83552e-13	2.92951	0.366462	2.56304	2.00331	3.12277	2.56577e-12	7.5283	0.979933	1	0.471572	ENSMFAG00000033694	0	ATP6V1B2
5.35953	68.9067	1.04596e-06	4.39628	1.84821	2.54807	1.5996	3.49655	4.69869e-06	3.96226	1.10702	0.943396	0.48495	ENSMFAG00000035429	0	CXADR
4.22386	53.8588	9.31248e-05	2.51111	-0.0102674	2.52138	1.32452	3.71824	0.00036685	0.811321	0.0234114	0.415094	0.0133779	ENSMFAG00000041094	0	CD70
3.81637	53.0931	0.000355557	2.5618	0.0451093	2.51669	1.19406	3.83932	0.00131565	0.943396	0.0535117	0.377358	0.0434783	ENSMFAG00000030998	0	EVX1
3.4444	60.127	0.00104879	3.9125	1.42064	2.49187	1.04481	3.93893	0.00363256	1.60377	0.351171	0.603774	0.240803	ENSMFAG00000035957	1	H2AFY2
3.34531	56.6011	0.00146394	3.41923	0.94279	2.47644	0.993844	3.95903	0.00493969	1.32075	0.227425	0.54717	0.180602	ENSMFAG00000039585	1	EPHB6
3.57785	58.1428	0.000706449	2.52992	0.0739672	2.45595	1.08198	3.82992	0.00250542	5.49057	1.16388	0.867925	0.411371	ENSMFAG00000002896	0	TMEM88
3.26616	52.0002	0.00193306	2.38276	-0.0471683	2.42992	0.937042	3.92281	0.00639029	0.320755	0	0.207547	0	ENSMFAG00000031463	0	BEND4
7.92477	52.9487	1.48528e-10	2.00692	-0.40614	2.41306	1.8023	3.02381	7.56742e-10	2.96226	0.0568562	0.773585	0.0568562	ENSMFAG00000040855	0	DMRTB1
3.12396	52.3538	0.00290698	2.39296	-0.0196111	2.41257	0.863127	3.96202	0.0092961	0.660377	0.0167224	0.301887	0.0167224	ENSMFAG00000046064	0	FAM221A
4.86229	57.03	9.49183e-06	2.55462	0.152786	2.40184	1.41268	3.39099	4.03634e-05	1.4717	0.167224	0.603774	0.09699	ENSMFAG00000044467	1	HOXA11
3.49159	62.7797	0.000884788	3.57454	1.18317	2.39137	1.02262	3.76011	0.00309624	0.886792	0.197324	0.509434	0.143813	ENSMFAG00000002781	0	ANXA9
3.375	57.45	0.00132826	2.81627	0.437484	2.37878	0.967637	3.78993	0.00451503	0.45283	0.0535117	0.320755	0.0434783	ENSMFAG00000031919	0	CNTN4
7.4091	67.2368	2.74289e-10	3.81716	1.44851	2.36865	1.73058	3.00672	1.38919e-09	23.1887	4.87625	1	0.852843	ENSMFAG00000019212	1	MARCKSL1
7.15031	79.8427	3.6752e-10	-2.27695	-4.62636	2.34941	1.6955	3.00331	1.85352e-09	173.264	22.4615	0.962264	0.451505	ENSMFAG00000046418	0	MT-CO2
3.37613	57.8079	0.00131945	2.82094	0.480864	2.34008	0.952541	3.72762	0.00448848	0.433962	0.0468227	0.320755	0.0434783	ENSMFAG00000021323	0	AMER2
8.08926	65.278	1.96988e-11	1.60778	-0.693448	2.30123	1.73313	2.86932	1.02135e-10	28.9434	5.04682	1	0.826087	ENSMFAG00000045453	1	HSPB1
4.65859	59.3099	1.84481e-05	2.55485	0.284824	2.27003	1.29509	3.24496	7.69702e-05	1.98113	0.274247	0.716981	0.153846	ENSMFAG00000031314	0	UCHL1
3.22998	73.722	0.00185039	4.75881	2.51164	2.24717	0.860825	3.63352	0.00614626	1.30189	0.424749	0.716981	0.280936	ENSMFAG00000036987	1	KCTD1
3.38893	52.8038	0.00133359	2.17793	-0.035052	2.21298	0.903109	3.52285	0.00453227	0.528302	0.0100334	0.283019	0.00668896	ENSMFAG00000043515	0	IL15
3.63127	53.8129	0.000629447	2.27821	0.0832513	2.19496	0.982994	3.40693	0.0022479	1.22642	0.0769231	0.433962	0.0702341	ENSMFAG00000041726	0	RSPH3
3.47158	53.5578	0.00103109	2.25848	0.0721342	2.18634	0.923466	3.44922	0.0035754	1	0.0802676	0.433962	0.0635452	ENSMFAG00000042391	0	VSNL1
4.22222	55.6235	9.03382e-05	2.64947	0.47781	2.17166	1.14116	3.20216	0.0003565	7.64151	1.36455	0.90566	0.505017	ENSMFAG00000029793	0	PPP1R2B
3.23315	53.3133	0.00210273	2.2956	0.128007	2.16759	0.82307	3.51211	0.0069142	1.30189	0.100334	0.415094	0.090301	ENSMFAG00000044622	0	FOLH1
3.14576	54.6346	0.00268022	-0.337498	-2.50464	2.16714	0.786333	3.54796	0.00862172	103.774	16.0033	0.962264	0.829431	ENSMFAG00000000002	0
4.0149	65.5523	0.000155468	3.34325	1.18399	2.15926	1.08535	3.23318	0.000596959	1.39623	0.280936	0.660377	0.220736	ENSMFAG00000033244	1	CDON
5.84387	84.2564	9.3471e-08	4.53501	2.40651	2.1285	1.40423	2.85278	4.3732e-07	6.79245	2.1204	1	0.685619	ENSMFAG00000043867	1	SLC9A3R1
3.7045	55.2032	0.000491464	2.46223	0.380567	2.08167	0.955629	3.2077	0.00178284	1.07547	0.180602	0.54717	0.133779	ENSMFAG00000029841	0	ACSM3
5.09748	54.8657	4.39331e-06	-0.329692	-2.41059	2.0809	1.26276	2.89904	1.90391e-05	75.1321	7.57191	0.962264	0.618729	ENSMFAG00000046415	0	MT-ND1
4.35288	54.283	5.98577e-05	2.23209	0.152944	2.07914	1.12163	3.03666	0.000239698	3.20755	0.354515	0.773585	0.26087	ENSMFAG00000031912	0	CCDC34
9.17787	64.1422	2.71565e-13	2.39011	0.33412	2.05599	1.60848	2.50349	1.44652e-12	13.3396	2.13043	1	0.698997	ENSMFAG00000043083	0	ANP32A
11.9913	66.6089	2.70575e-18	1.63887	-0.405848	2.04472	1.70433	2.38511	1.51131e-17	22.0377	2.54181	1	0.648829	ENSMFAG00000031194	0	LSM4
6.4466	55.5445	2.91772e-08	1.95271	-0.0881356	2.04085	1.40655	2.67514	1.39052e-07	7.60377	0.869565	0.962264	0.428094	ENSMFAG00000031561	0	HNRNPA1
3.56295	55.5662	0.00076155	2.36782	0.351912	2.0159	0.882282	3.14953	0.00268966	5.5283	1.06689	0.943396	0.464883	ENSMFAG00000001786	1	PDCD4
4.05607	57.0344	0.000153287	2.77878	0.783497	1.99528	1.01023	2.98033	0.000589215	27.283	5.53177	1	0.886288	ENSMFAG00000002822	1	EZR
4.00805	69.5368	0.000151692	3.30022	1.30552	1.9947	1.00201	2.98739	0.000583274	15.9623	4.1806	0.981132	0.698997	ENSMFAG00000001257	1	TMEM54
9.06303	64.5723	4.06349e-13	1.51369	-0.465905	1.9796	1.54332	2.41588	2.15868e-12	13.3208	1.32441	0.962264	0.428094	ENSMFAG00000001891	0
4.43757	55.491	4.36526e-05	1.70996	-0.23398	1.94394	1.06622	2.82167	0.00017694	4.4717	0.535117	0.849057	0.204013	ENSMFAG00000042779	0	CCNB2
4.17378	57.5323	0.00010255	2.12782	0.184551	1.94327	1.01113	2.8754	0.000401683	2.26415	0.334448	0.735849	0.187291	ENSMFAG00000001482	0	PDPN
3.59369	55.1289	0.000695876	2.17763	0.266773	1.91086	0.84531	2.9764	0.00247086	0.867925	0.090301	0.415094	0.0769231	ENSMFAG00000000099	1	HOXD9
6.59494	54.1951	1.84379e-08	1.26143	-0.646354	1.90779	1.32786	2.48771	8.82697e-08	4.83019	0.200669	0.754717	0.170569	ENSMFAG00000037872	0	COX5B
3.32413	55.5408	0.001575	2.07178	0.19575	1.87603	0.745261	3.0068	0.00529154	0.886792	0.110368	0.45283	0.0769231	ENSMFAG00000000803	0	SP5
12.8546	59.7085	7.56969e-19	0.636815	-1.23579	1.8726	1.58118	2.16403	4.2413e-18	47.9057	4.88963	1	0.782609	ENSMFAG00000045023	0
5.09986	60.8202	3.57358e-06	2.2886	0.43487	1.85373	1.12685	2.58061	1.55619e-05	1.09434	0.183946	0.660377	0.143813	ENSMFAG00000002036	0	DNMBP
8.27463	63.0961	1.16909e-11	2.20073	0.374555	1.82617	1.38516	2.26719	6.08622e-11	25.6981	4.51839	1	0.839465	ENSMFAG00000000302	0	HSBP1
3.96403	58.1396	0.000204189	2.40835	0.590106	1.81825	0.900135	2.73636	0.000775071	1.81132	0.314381	0.641509	0.230769	ENSMFAG00000000450	0	ERP27
4.54857	56.1805	2.9293e-05	1.60825	-0.179084	1.78733	1.00023	2.57444	0.000120396	3.28302	0.458194	0.811321	0.280936	ENSMFAG00000038427	1	FHL2
4.82568	55.5679	1.12881e-05	1.88939	0.11166	1.77773	1.03963	2.51582	4.77753e-05	0.962264	0.083612	0.528302	0.0702341	ENSMFAG00000003284	0	DND1
7.78563	61.7615	9.54117e-11	2.16521	0.394172	1.77104	1.31629	2.22579	4.88199e-10	18.0377	3.31104	1	0.769231	ENSMFAG00000042090	0	MDH1
8.22826	65.0175	1.14563e-11	1.81454	0.0487396	1.7658	1.33722	2.19439	5.96577e-11	22.1887	3.5786	1	0.755853	ENSMFAG00000041134	0	NUCKS1
7.05304	65.5868	1.34151e-09	0.710683	-1.05145	1.76213	1.26325	2.26101	6.68852e-09	28.5472	3.59866	0.981132	0.598662	ENSMFAG00000039066	0	SSB
10.8292	62.0042	6.27358e-16	1.03935	-0.722601	1.76195	1.43671	2.08719	3.44509e-15	17.2264	1.63211	0.981132	0.511706	ENSMFAG00000002535	0
14.1499	68.3	5.50459e-22	1.00678	-0.713412	1.7202	1.47763	1.96276	1.24891e-19	29.0566	3.32107	1	0.73913	ENSMFAG00000029387	0	PRDX1
3.86924	53.9393	0.000296422	1.73692	0.0346552	1.70226	0.820199	2.58432	0.00110597	0.603774	0.0468227	0.396226	0.0401338	ENSMFAG00000039552	0	STON2
6.94707	57.3302	3.79505e-09	1.6107	-0.0864719	1.69717	1.20803	2.18631	1.8621e-08	3.5283	0.391304	0.886792	0.26087	ENSMFAG00000019058	0	ENAH
3.49256	58.2626	0.000919925	2.23766	0.549588	1.68807	0.720667	2.65548	0.0032123	0.867925	0.153846	0.509434	0.133779	ENSMFAG00000003741	0	MBOAT2
5.6667	59.938	4.40457e-07	0.868502	-0.81484	1.68334	1.08912	2.27756	2.01089e-06	10.5472	1.23077	0.924528	0.311037	ENSMFAG00000036180	0	PTTG1
9.47536	75.5624	1.73997e-14	1.97226	0.294174	1.67809	1.32533	2.03085	9.38528e-14	8.81132	1.49833	1	0.551839	ENSMFAG00000003695	0	SINHCAF
4.86924	55.7371	9.62598e-06	1.73752	0.0720858	1.66543	0.980192	2.35068	4.09047e-05	0.849057	0.0668896	0.509434	0.0635452	ENSMFAG00000023283	0	BEX1
10.3609	65.3294	2.01114e-15	0.919621	-0.735816	1.65544	1.33637	1.9745	1.09835e-14	31.6981	3.79933	1	0.729097	ENSMFAG00000002536	0	HNRNPA2B1
4.02089	58.0162	0.000169527	1.60762	-0.0451676	1.65278	0.829986	2.47558	0.000648858	3.62264	0.822742	0.773585	0.32107	ENSMFAG00000037372	0	MSX2
6.03709	63.9626	8.77025e-08	-1.55252	-3.19914	1.64662	1.10173	2.19151	4.1076e-07	90.2264	11.6856	0.981132	0.565217	ENSMFAG00000046424	0	MT-ND4
5.20225	53.915	3.1292e-06	1.37511	-0.264709	1.63982	1.00783	2.27181	1.36699e-05	2.86792	0.214047	0.754717	0.160535	ENSMFAG00000003639	1	TSPAN13
3.1275	56.4132	0.00278754	1.83419	0.204303	1.62989	0.586073	2.6737	0.00894767	0.301887	0.0234114	0.245283	0.0234114	ENSMFAG00000042166	1	PLCH1
3.46933	57.0125	0.00100057	1.82851	0.204403	1.62411	0.686693	2.56152	0.00347563	0.698113	0.0568562	0.396226	0.0501672	ENSMFAG00000033465	0	SELENBP1
4.07011	55.2601	0.000150877	1.68371	0.0614552	1.62225	0.823572	2.42094	0.000580326	0.566038	0.0434783	0.377358	0.0234114	ENSMFAG00000042775	0	SHISAL2B
5.34485	59.7455	1.49077e-06	1.68978	0.0685712	1.62121	1.01442	2.22799	6.64031e-06	2.56604	0.431438	0.849057	0.240803	ENSMFAG00000037982	0	PPP1R1A
14.7228	65.6348	1.77886e-22	0.821503	-0.791931	1.61343	1.39461	1.83226	4.30869e-20	13.9057	1.02676	1	0.438127	ENSMFAG00000041083	0	SNRPG
4.12269	60.6128	0.000115677	2.0024	0.405194	1.59721	0.822417	2.372	0.000450346	1.35849	0.270903	0.622642	0.177258	ENSMFAG00000038546	1	DUSP6
6.63096	55.8267	1.42465e-08	1.14158	-0.453823	1.5954	1.11339	2.07741	6.86622e-08	9.01887	0.852843	0.981132	0.408027	ENSMFAG00000000823	0	HNRNPA3
9.94724	63.5212	1.40833e-14	0.489467	-1.09496	1.58443	1.26618	1.90268	7.60784e-14	30.5283	3.71906	1	0.702341	ENSMFAG00000033000	0	HSPD1
5.4785	55.4023	1.08176e-06	1.22869	-0.328747	1.55743	0.987814	2.12705	4.85709e-06	1.45283	0.0936455	0.660377	0.0702341	ENSMFAG00000032020	0	S100A16
6.62536	58.5705	1.19624e-08	1.42891	-0.122825	1.55173	1.08301	2.02046	5.77782e-08	3.39623	0.428094	0.830189	0.244147	ENSMFAG00000038794	0	CBSL
3.73047	54.3031	0.000458368	1.50845	-0.0431576	1.5516	0.717827	2.38538	0.00167021	1.60377	0.150502	0.528302	0.113712	ENSMFAG00000044835	0
4.97613	57.4015	6.23955e-06	1.80555	0.258212	1.54734	0.924761	2.16991	2.6826e-05	7.83019	1.32776	0.981132	0.608696	ENSMFAG00000035819	0	NUDT4B
8.67798	61.7443	2.74692e-12	0.909069	-0.634082	1.54315	1.18766	1.89865	1.44854e-11	17.1132	1.97993	1	0.598662	ENSMFAG00000043112	0	NASP
10.4913	59.8205	3.4951e-15	0.387345	-1.13985	1.5272	1.236	1.8184	1.90414e-14	57.3585	7.64214	1	0.849498	ENSMFAG00000032247	0	LDHB
3.19975	58.988	0.00221491	1.97832	0.455364	1.52296	0.570558	2.47536	0.00725538	0.886792	0.12709	0.415094	0.107023	ENSMFAG00000036044	0	DSEL
5.71084	54.547	4.80252e-07	1.24457	-0.277694	1.52226	0.987969	2.05655	2.19034e-06	1.4717	0.0802676	0.622642	0.0702341	ENSMFAG00000042484	0	ETV4
8.80691	59.7988	2.14723e-12	-0.180774	-1.70224	1.52147	1.17587	1.86706	1.13431e-11	52.8113	5.18395	1	0.735786	ENSMFAG00000040385	0	NCL
3.19326	56.7251	0.00229635	1.53942	0.0214703	1.51795	0.565959	2.46995	0.00749449	1.49057	0.29097	0.622642	0.167224	ENSMFAG00000037193	0	ZNF676
3.16347	65.5646	0.00236311	3.23737	1.72409	1.51328	0.558083	2.46847	0.00769137	2.84906	0.819398	0.811321	0.448161	ENSMFAG00000042802	0	FUT8
3.19104	56.8371	0.00230936	1.94035	0.429412	1.51094	0.562725	2.45916	0.00753559	2.33962	0.424749	0.660377	0.280936	ENSMFAG00000001243	0	ZFP36L2
7.17197	63.2831	9.80052e-10	1.61182	0.124795	1.48702	1.07273	1.90132	4.89999e-09	6.22642	1.05351	0.981132	0.481605	ENSMFAG00000000150	0	PCBD1
3.74271	56.9993	0.000425274	1.54592	0.0610104	1.48491	0.690435	2.27938	0.00155691	1.45283	0.16388	0.641509	0.110368	ENSMFAG00000038903	0
6.9968	55.7942	3.56524e-09	0.698395	-0.785784	1.48418	1.05921	1.90915	1.75078e-08	12.5094	1.07692	0.962264	0.481605	ENSMFAG00000037325	0	DUT
3.59666	54.8768	0.000691577	1.53736	0.0617663	1.47559	0.653357	2.29783	0.00245705	0.528302	0.0501672	0.339623	0.0468227	ENSMFAG00000003784	0	TSPAN18
5.85383	58.7658	2.28361e-07	1.3908	-0.0827339	1.47353	0.969796	1.97726	1.05412e-06	2.75472	0.324415	0.773585	0.167224	ENSMFAG00000041887	1	SLC7A5
7.49263	59.4046	3.80996e-10	1.04038	-0.426933	1.46731	1.0755	1.85912	1.92041e-09	14.5849	1.68562	0.981132	0.575251	ENSMFAG00000043812	0	GHITM
3.34918	55.3701	0.00146366	1.06392	-0.400694	1.46461	0.588367	2.34086	0.00493969	3.62264	0.622074	0.811321	0.264214	ENSMFAG00000039395	0	CRIP1
6.90413	63.0423	2.92674e-09	1.44181	-0.019772	1.46158	1.03854	1.88461	1.44157e-08	9.24528	1.56522	1	0.535117	ENSMFAG00000033674	0	POLR2G
7.56622	68.1208	1.33028e-10	1.75295	0.313486	1.43947	1.05984	1.81909	6.78349e-10	6.54717	1.16054	0.981132	0.541806	ENSMFAG00000034091	0	HINT2
-6.82243	178.947	1.33344e-10	-2.03635	-0.842275	-1.19408	-1.53945	-0.848704	6.79764e-10	1.64151	1.50502	0.433962	0.454849	ENSMFAG00000042357	0	ANXA1
-4.93549	92.3786	3.52845e-06	-0.000616546	1.19874	-1.19936	-1.68196	-0.716751	1.53841e-05	2.54717	2.08361	0.735849	0.638796	ENSMFAG00000039774	0	AL159163.1
-7.24532	144.364	2.38821e-11	-0.497888	0.702249	-1.20014	-1.52754	-0.872738	1.23574e-10	2.49057	1.82274	0.773585	0.638796	ENSMFAG00000002844	0	GALNT1
-3.25183	302.279	0.00127626	0.123529	1.32411	-1.20058	-1.92712	-0.474053	0.00435066	0.0188679	0.0702341	0.0188679	0.0635452	ENSMFAG00000029772	0	FLRT3
-8.4925	139.066	2.75657e-14	-0.304314	0.900537	-1.20485	-1.48536	-0.924346	1.48464e-13	2.84906	2.24415	0.830189	0.719064	ENSMFAG00000036975	0	GPI
-4.47627	298.032	1.0826e-05	-0.0734013	1.13546	-1.20886	-1.74033	-0.677396	4.58734e-05	0	0.0635452	0	0.0635452	ENSMFAG00000039943	0	ACAP1
-10.4073	182.007	3.36542e-20	-2.24647	-1.03462	-1.21185	-1.4416	-0.982102	4.23846e-19	11.3019	6.95318	0.962264	0.929766	ENSMFAG00000036817	0	ITM2B
-4.01648	349.226	7.23589e-05	0.0133487	1.22694	-1.21359	-1.80786	-0.619325	0.00028783	0.0188679	0.083612	0.0188679	0.0769231	ENSMFAG00000044031	0	DAB1
-3.17984	126.732	0.00185253	0.374068	1.59884	-1.22477	-1.98697	-0.46258	0.00615016	1.88679	1.54515	0.698113	0.478261	ENSMFAG00000030038	0
-4.05706	159.207	7.76517e-05	0.963697	2.19145	-1.22776	-1.82543	-0.630085	0.000308063	0.566038	0.528428	0.471698	0.394649	ENSMFAG00000038496	1	AGRN
-7.36269	96.5448	6.03085e-11	-0.424264	0.815753	-1.24002	-1.5743	-0.905732	3.10178e-10	6.75472	4.80268	0.867925	0.852843	ENSMFAG00000041856	0
-9.01375	148.18	9.32542e-16	0.0811667	1.32638	-1.24522	-1.51821	-0.972225	5.11471e-15	5.49057	3.47157	0.924528	0.846154	ENSMFAG00000037850	0	ERGIC3
-7.41814	206.697	3.02253e-12	-0.0388136	1.20934	-1.24816	-1.57988	-0.916436	1.59153e-11	0.735849	0.80602	0.54717	0.478261	ENSMFAG00000030776	0	PDIA5
-7.09383	298.737	9.4942e-12	-0.231785	1.02678	-1.25856	-1.60771	-0.909419	4.95268e-11	0	0.16388	0	0.147157	ENSMFAG00000002276	0	ODF3B
-12.1666	140.458	1.04134e-23	-0.639373	0.62153	-1.2609	-1.46579	-1.05601	3.13868e-21	20.2075	11.6488	1	0.9699	ENSMFAG00000003367	0	PGAM1
-11.6849	188.565	4.42339e-24	-2.12337	-0.851892	-1.27148	-1.48613	-1.05683	1.43806e-21	2.20755	2.47826	0.622642	0.665552	ENSMFAG00000032872	0	CD59
-5.40596	259.228	1.46247e-07	-0.11049	1.1646	-1.27509	-1.73955	-0.810632	6.79806e-07	0.0566038	0.234114	0.0566038	0.180602	ENSMFAG00000040215	0	NGF
-4.08292	159.385	7.01947e-05	0.64784	1.9395	-1.29166	-1.91645	-0.666866	0.000279469	0.396226	0.48495	0.283019	0.331104	ENSMFAG00000033051	0	DDR1
-6.66723	111.186	1.04883e-09	-0.970105	0.325293	-1.2954	-1.6804	-0.9104	5.24241e-09	1.13208	1.14047	0.301887	0.518395	ENSMFAG00000045221	0	RND3
-11.672	168.195	1.95004e-23	-0.341552	0.956577	-1.29813	-1.51769	-1.07857	5.29583e-21	12.8679	7.17726	0.981132	0.956522	ENSMFAG00000041921	0	SSR4
-6.07361	194.222	6.46762e-09	0.12759	1.42596	-1.29837	-1.71999	-0.876759	3.15186e-08	0.603774	0.799331	0.396226	0.404682	ENSMFAG00000038820	0	CLEC11A
-4.41922	99.345	2.53082e-05	1.14723	2.4508	-1.30358	-1.88885	-0.718299	0.000104739	3.81132	2.69565	0.867925	0.73913	ENSMFAG00000002804	0	IFI27L2
-11.4245	276.559	5.11287e-25	-0.205427	1.09904	-1.30447	-1.52924	-1.07969	1.87027e-22	15.9057	9.62542	1	0.943144	ENSMFAG00000003478	0
-11.1822	197.798	8.19802e-23	-0.586608	0.720386	-1.30699	-1.53749	-1.0765	2.09612e-20	1.90566	2.1204	0.811321	0.685619	ENSMFAG00000001765	0	PGM1
-3.88377	277.408	0.000128645	0.198766	1.5177	-1.31894	-1.98746	-0.650412	0.000497913	0.0566038	0.140468	0.0566038	0.113712	ENSMFAG00000036585	0	NPB
-9.22101	344.477	3.00718e-18	-0.699671	0.623821	-1.32349	-1.6058	-1.04119	1.67863e-17	0.150943	0.70903	0.113208	0.317726	ENSMFAG00000045278	0	DDIT3
-3.66301	114.914	0.000378427	0.669016	1.9941	-1.32508	-2.04164	-0.608525	0.00139494	0.886792	1.04348	0.490566	0.461538	ENSMFAG00000030475	1	MXI1
-4.05852	121.29	8.78118e-05	0.431639	1.75933	-1.32769	-1.97532	-0.68005	0.000346683	0.283019	0.397993	0.188679	0.307692	ENSMFAG00000042804	0	NEBL
-3.29595	290.227	0.00110273	0.163073	1.50621	-1.34313	-2.14518	-0.541084	0.00380175	0.0188679	0.0769231	0.0188679	0.0668896	ENSMFAG00000003889	0	ADRA1D
-3.9955	211.427	8.91343e-05	0.476434	1.82607	-1.34963	-2.0155	-0.68377	0.000351826	0.301887	0.458194	0.245283	0.247492	ENSMFAG00000037997	0	ITM2A
-13.1113	347.364	3.48661e-32	-2.10575	-0.754042	-1.35171	-1.55448	-1.14894	3.67612e-29	3.24528	3.98328	0.716981	0.692308	ENSMFAG00000044454	0
-7.13461	190.989	1.96025e-11	0.0143935	1.37183	-1.35743	-1.73272	-0.982152	1.01665e-10	2.43396	2.14716	0.792453	0.628763	ENSMFAG00000040755	0	SCD
-6.90056	217.045	5.60482e-11	-0.0487877	1.30899	-1.35778	-1.74559	-0.969967	2.88349e-10	0.471698	0.675585	0.283019	0.394649	ENSMFAG00000044065	0	AKAP7
-9.22859	221.395	2.26432e-17	-0.978325	0.379843	-1.35817	-1.6482	-1.06814	1.2538e-16	0.641509	1.10368	0.339623	0.468227	ENSMFAG00000044300	0	NDRG1
-7.73202	303.732	1.56601e-13	-0.223159	1.14132	-1.36448	-1.71174	-1.01722	8.36385e-13	0.0943396	0.41806	0.0754717	0.284281	ENSMFAG00000044770	0	TYK2
-3.17777	160.726	0.00178019	1.14886	2.52018	-1.37132	-2.22353	-0.519109	0.0059331	0.433962	0.508361	0.320755	0.280936	ENSMFAG00000033893	0	SNCB
-13.1746	86.6978	2.09898e-22	-0.836812	0.542536	-1.37935	-1.58746	-1.17124	5.01628e-20	97.2075	50.9833	1	1	ENSMFAG00000045980	0	RPS29
-8.84855	146.572	2.62831e-15	-0.129824	1.25037	-1.3802	-1.68846	-1.07194	1.43409e-14	1.9434	1.78261	0.698113	0.702341	ENSMFAG00000003135	0	NUCB1
-7.42493	115.295	2.10714e-11	0.21471	1.60345	-1.38874	-1.75922	-1.01827	1.09125e-10	18.7358	10.8629	1	0.966555	ENSMFAG00000044507	0	PKM
-5.75702	347.745	1.88226e-08	-0.199924	1.19172	-1.39165	-1.86709	-0.91621	9.00869e-08	0.169811	0.491639	0.150943	0.217391	ENSMFAG00000032567	0	RHBDL1
-10.9574	349.005	3.27725e-24	-1.10183	0.305934	-1.40777	-1.66045	-1.15508	1.0878e-21	0.283019	0.956522	0.188679	0.397993	ENSMFAG00000036942	0	EGLN3
-4.17684	150.561	4.98748e-05	1.03499	2.45726	-1.42226	-2.09506	-0.749464	0.000201251	0.716981	0.755853	0.471698	0.41806	ENSMFAG00000032787	1	BEND5
-11.8408	185.634	1.852e-24	-0.383595	1.0426	-1.42619	-1.66381	-1.18857	6.38369e-22	6.69811	4.68227	0.943396	0.916388	ENSMFAG00000046185	0	DDOST
-4.11842	109.441	7.43112e-05	2.07964	3.51381	-1.43416	-2.12432	-0.744012	0.000295202	7.5283	4.14047	0.867925	0.882943	ENSMFAG00000002479	0	APP
-8.84714	349.244	4.5448e-17	-0.803798	0.634011	-1.43781	-1.75744	-1.11817	2.51423e-16	0.150943	0.551839	0.132075	0.314381	ENSMFAG00000038573	0	ITIH5
-7.50692	154.667	4.4823e-12	-0.377048	1.06525	-1.44229	-1.82183	-1.06276	2.35258e-11	59.9623	27.9632	1	0.986622	ENSMFAG00000007415	0
-13.5548	124.586	2.81267e-26	-0.0315581	1.42458	-1.45614	-1.66876	-1.24353	1.36255e-23	143.396	69.0067	1	1	ENSMFAG00000039531	0	RPS14
-8.81406	158.003	2.07409e-15	-0.180936	1.28672	-1.46765	-1.79653	-1.13877	1.13203e-14	1.30189	1.38462	0.584906	0.675585	ENSMFAG00000038260	0	GRN
-3.29744	149.786	0.00121868	1.43241	2.91135	-1.47894	-2.36516	-0.592713	0.00416941	0.622642	0.645485	0.396226	0.341137	ENSMFAG00000031208	0	TTYH1
-12.9089	179.341	2.19369e-27	-0.802825	0.682392	-1.48522	-1.71225	-1.25818	1.22874e-24	1.49057	1.99666	0.622642	0.70903	ENSMFAG00000038739	0	SLC16A3
-9.09438	325.173	9.66985e-18	-0.363578	1.13285	-1.49643	-1.82014	-1.17272	5.36768e-17	0.0188679	0.297659	0.0188679	0.237458	ENSMFAG00000003928	0	ENO2
-5.44307	231.308	1.33287e-07	0.42253	1.94881	-1.52628	-2.07876	-0.973801	6.20528e-07	0.490566	0.578595	0.358491	0.361204	ENSMFAG00000043521	0	NSG1
-16.3955	280.419	7.89766e-43	-1.46857	0.0587451	-1.52731	-1.71069	-1.34394	2.02225e-39	0.90566	2.05686	0.566038	0.672241	ENSMFAG00000000867	0	ERO1A
-8.42762	221.752	4.47619e-15	-1.46615	0.0613797	-1.52753	-1.88473	-1.17033	2.43494e-14	0.792453	1.24749	0.471698	0.538462	ENSMFAG00000038601	0	PCOLCE
-3.12413	94.0077	0.00237143	1.15254	2.70454	-1.552	-2.53836	-0.565637	0.00771424	1	0.842809	0.396226	0.451505	ENSMFAG00000035867	1	SULF2
-11.5494	337.4	3.16727e-26	-0.566846	0.985299	-1.55215	-1.8165	-1.28779	1.49395e-23	0.0943396	0.591973	0.0754717	0.374582	ENSMFAG00000033664	0	PAM
-5.51836	303.671	7.33947e-08	0.0794455	1.63283	-1.55338	-2.10731	-0.999458	3.44649e-07	0.0943396	0.304348	0.0943396	0.217391	ENSMFAG00000044414	0	EPO
-9.2557	338.862	2.47977e-18	-4.79702	-3.2392	-1.55782	-1.88888	-1.22676	1.38552e-17	2.03774	5.95652	0.226415	0.351171	ENSMFAG00000030451	0	XAGE3
-9.08073	296.353	1.56251e-17	-0.863694	0.698656	-1.56235	-1.90095	-1.22375	8.6627e-17	0.339623	0.73913	0.226415	0.397993	ENSMFAG00000041763	0	OLFML3
-4.70814	249.206	4.15207e-06	0.562317	2.13898	-1.57667	-2.23622	-0.917109	1.80067e-05	0.358491	0.481605	0.301887	0.297659	ENSMFAG00000045903	0	CPZ
-8.61434	228.582	1.16676e-15	-0.318093	1.29223	-1.61032	-1.97865	-1.24198	6.38957e-15	0.471698	0.939799	0.283019	0.451505	ENSMFAG00000042809	0	STC2
-8.02565	232.643	4.97279e-14	-0.106912	1.51032	-1.61724	-2.01425	-1.22022	2.67343e-13	0.320755	0.655518	0.226415	0.401338	ENSMFAG00000001535	0	PFKFB4
-7.26661	304.405	3.11628e-12	-2.65483	-1.03254	-1.62228	-2.06159	-1.18297	1.63994e-11	1.54717	1.92642	0.528302	0.511706	ENSMFAG00000038764	0	TIMP1
-4.89222	331.18	1.55899e-06	0.0192187	1.64202	-1.6228	-2.27532	-0.970273	6.93557e-06	0.0188679	0.187291	0.0188679	0.120401	ENSMFAG00000038356	0	TMPRSS9
-4.48993	126.152	1.58789e-05	1.06771	2.71582	-1.64811	-2.37451	-0.921699	6.66541e-05	0.886792	0.936455	0.490566	0.51505	ENSMFAG00000041480	0	PMEL
-6.40458	280.197	6.34299e-10	-0.361638	1.29484	-1.65648	-2.16561	-1.14736	3.1793e-09	0.132075	0.688963	0.0754717	0.274247	ENSMFAG00000001502	0	ADM
-3.4273	77.6374	0.000977896	0.0719021	1.75276	-1.68086	-2.6573	-0.704411	0.00340412	4.26415	2.88294	0.622642	0.692308	ENSMFAG00000000180	0	CCN1
-11.9105	280.802	9.4885e-27	-0.413571	1.27176	-1.68533	-1.96386	-1.40679	5.00212e-24	0.584906	1.35452	0.471698	0.555184	ENSMFAG00000044694	0	AC093512.2
-5.90208	349.811	8.48698e-09	-0.0523034	1.63542	-1.68773	-2.25013	-1.12532	4.12139e-08	0.0188679	0.173913	0.0188679	0.150502	ENSMFAG00000046059	0	CATSPERG
-9.30403	276.57	4.29708e-18	-0.274788	1.42625	-1.70104	-2.06095	-1.34113	2.39493e-17	0.433962	0.899666	0.301887	0.464883	ENSMFAG00000034276	0	TSPYL2
-11.1579	299.809	2.06525e-24	-0.437108	1.29437	-1.73147	-2.03685	-1.4261	6.98444e-22	1.45283	1.82274	0.735849	0.648829	ENSMFAG00000003959	0	HEXB
-12.6366	225.943	4.84074e-28	-0.793901	0.960755	-1.75466	-2.02827	-1.48104	2.89218e-25	0.679245	1.65886	0.433962	0.618729	ENSMFAG00000029942	0	RRAS
-10.6818	333.744	4.18137e-23	-0.834357	0.924236	-1.75859	-2.08245	-1.43474	1.08619e-20	0.245283	0.819398	0.169811	0.451505	ENSMFAG00000046648	0
-4.10777	264.643	5.33014e-05	0.416652	2.18479	-1.76814	-2.61566	-0.920621	0.00021445	0.0754717	0.153846	0.0754717	0.140468	ENSMFAG00000035371	0	FBN3
-5.74653	321.81	2.11335e-08	0.0588976	1.84427	-1.78537	-2.39661	-1.17414	1.00986e-07	0.0566038	0.237458	0.0566038	0.180602	ENSMFAG00000042597	0	WFDC1
-9.58124	279.518	5.49344e-19	-0.317643	1.46915	-1.78679	-2.15389	-1.41969	3.08087e-18	0.566038	1.08696	0.339623	0.494983	ENSMFAG00000031336	0	ALDOC
-9.88891	319.174	2.73304e-20	-0.408622	1.40246	-1.81109	-2.1714	-1.45077	4.23846e-19	0.132075	0.548495	0.113208	0.391304	ENSMFAG00000033077	0	EFEMP2
-14.1612	142.129	6.00732e-29	-1.14087	0.71131	-1.85218	-2.11072	-1.59363	3.84554e-26	0.792453	2.38127	0.301887	0.732441	ENSMFAG00000024955	0
-6.71689	177.564	2.42421e-10	-1.23848	0.622779	-1.86126	-2.4081	-1.31443	1.23023e-09	4.43396	3.93645	0.641509	0.64214	ENSMFAG00000014606	0	FOS
-13.728	276.439	4.68241e-33	-0.906884	0.98765	-1.89453	-2.16621	-1.62286	5.99482e-30	11.7736	8.37124	0.981132	0.946488	ENSMFAG00000038741	0	P4HB
-8.67298	219.464	9.47725e-16	0.332557	2.24583	-1.91327	-2.34804	-1.4785	5.19481e-15	0.962264	1.41137	0.679245	0.605351	ENSMFAG00000045305	0	WDR54
-6.87807	258.47	4.5524e-11	0.142619	2.07068	-1.92806	-2.48006	-1.37606	2.34812e-10	0.301887	0.759197	0.245283	0.38796	ENSMFAG00000002016	0	OPLAH
-14.3344	182.057	1.09795e-31	-0.225335	1.72871	-1.95404	-2.22301	-1.68507	9.83986e-29	12.7925	8.88294	1	0.973244	ENSMFAG00000039551	0	PPDPF
-19.6588	204.794	4.86426e-49	-0.87956	1.1725	-2.05206	-2.25787	-1.84626	2.90623e-45	47.8113	33.2843	1	1	ENSMFAG00000003050	0	MIF
-13.2628	292.546	9.35208e-32	-0.822308	1.23358	-2.05589	-2.36097	-1.75081	8.82246e-29	0.792453	1.83278	0.471698	0.662207	ENSMFAG00000040077	0	P4HA2
-10.3985	233.511	4.65575e-21	0.0491861	2.11641	-2.06722	-2.45889	-1.67555	4.23846e-19	2.49057	2.6388	0.867925	0.745819	ENSMFAG00000037663	0	HCFC1R1
-7.33871	270.939	2.51722e-12	-0.0331176	2.03586	-2.06898	-2.62402	-1.51393	1.3278e-11	0.773585	1.44816	0.358491	0.468227	ENSMFAG00000033324	0	ANKRD37
-5.54654	97.3355	2.50398e-07	1.52403	3.60576	-2.08173	-2.82661	-1.33686	1.15218e-06	14.8491	9.17391	0.924528	0.939799	ENSMFAG00000031833	0	SLC2A1
-8.2468	255.442	8.64526e-15	-3.61905	-1.53312	-2.08593	-2.58404	-1.58782	4.68858e-14	0.981132	2.02341	0.169811	0.461538	ENSMFAG00000033990	0	COL1A1
-6.42211	346.629	4.43122e-10	0.0433711	2.14046	-2.09709	-2.73934	-1.45483	2.23105e-09	0.0943396	0.414716	0.0943396	0.220736	ENSMFAG00000039064	0	LGALS7
-9.1516	311.383	7.59416e-18	-1.71264	0.399952	-2.11259	-2.5668	-1.65838	4.22071e-17	0.132075	1.34448	0.0943396	0.35786	ENSMFAG00000041283	0	ZFAT
-13.5029	123.545	4.40914e-26	-0.52269	1.60085	-2.12354	-2.43483	-1.81226	1.92971e-23	33.4717	24.6856	1	0.986622	ENSMFAG00000032800	0	TPI1
-4.41882	151.488	1.88084e-05	0.727291	2.87011	-2.14282	-3.10092	-1.18472	7.84369e-05	4.64151	5.37124	0.886792	0.702341	ENSMFAG00000033307	1	DDIT4
-14.8775	349.994	3.88119e-39	-1.11693	1.02867	-2.1456	-2.42924	-1.86196	6.95664e-36	0.339623	1.699	0.188679	0.571906	ENSMFAG00000040753	0	TGFB1
-3.69765	72.1373	0.000421326	3.96477	6.11525	-2.15049	-3.30981	-0.991161	0.00154365	97.2075	45.5987	1	1	ENSMFAG00000003391	1	KRT19
-3.09392	94.8797	0.00259536	1.66895	3.82425	-2.15531	-3.53831	-0.772305	0.00837431	0.45283	0.578595	0.264151	0.351171	ENSMFAG00000032048	0	IRX3
-7.33924	244.085	3.18005e-12	0.521865	2.71326	-2.1914	-2.77953	-1.60326	1.67251e-11	0.811321	1.11371	0.54717	0.528428	ENSMFAG00000040747	0	MAGED4B
-10.0331	323.848	8.3361e-21	-3.19052	-0.936596	-2.25392	-2.69588	-1.81197	4.23846e-19	0.150943	1.40468	0.0566038	0.394649	ENSMFAG00000036088	0	LUM
-8.82884	191.984	6.58073e-16	0.973412	3.23242	-2.25901	-2.76368	-1.75434	3.61044e-15	5.90566	5.11706	0.943396	0.866221	ENSMFAG00000046306	1	PNRC1
-8.8247	158.716	1.89653e-15	1.2698	3.54208	-2.27228	-2.78083	-1.76373	1.0367e-14	20.0189	11.5786	0.962264	0.979933	ENSMFAG00000044848	0	SPINT2
-8.73427	201.702	9.41895e-16	0.641953	2.91574	-2.27379	-2.78711	-1.76047	5.16443e-15	7.67925	6.69565	0.962264	0.876254	ENSMFAG00000031715	0	SLC39A4
-4.37768	119.726	2.58166e-05	1.8587	4.14891	-2.29021	-3.32605	-1.25437	0.000106769	1	1.17726	0.528302	0.558528	ENSMFAG00000042648	0	C19orf33
-13.7329	304.104	1.00656e-33	-0.958177	1.33797	-2.29615	-2.62517	-1.96713	1.38781e-30	0	0.859532	0	0.421405	ENSMFAG00000040719	0
-6.55406	158.56	7.4657e-10	-0.867149	1.4328	-2.29995	-2.99303	-1.60687	3.73681e-09	1.18868	1.94314	0.207547	0.511706	ENSMFAG00000033392	0	ATF3
-5.37516	202.96	2.09152e-07	1.09512	3.4736	-2.37847	-3.25094	-1.506	9.67442e-07	1.24528	1.67224	0.622642	0.528428	ENSMFAG00000033180	0	NNAT
-11.5981	272.881	1.49348e-25	0.905225	3.2877	-2.38248	-2.78689	-1.97807	5.94871e-23	231.566	134.334	1	1	ENSMFAG00000040824	0
-11.8304	139.632	8.39169e-23	-0.280534	2.10862	-2.38915	-2.78843	-1.98988	2.09612e-20	6	5.25418	0.943396	0.923077	ENSMFAG00000007233	0	CD81
-8.11561	298.143	1.27982e-14	-0.16648	2.2431	-2.40958	-2.99387	-1.82528	6.92827e-14	0	0.267559	0	0.204013	ENSMFAG00000002678	0	PCYT1B
-4.12274	85.2908	8.65235e-05	-0.134727	2.30612	-2.44085	-3.61793	-1.26376	0.000341671	1.56604	1.69231	0.264151	0.528428	ENSMFAG00000039509	1	TGFBI
-6.19805	168.54	4.24961e-09	0.961168	3.41152	-2.45035	-3.23081	-1.66989	2.08058e-08	1.39623	1.66555	0.584906	0.608696	ENSMFAG00000001855	0	BCAM
-3.893	83.9976	0.000197823	3.15737	5.62103	-2.46367	-3.72215	-1.20518	0.00075202	14.9434	8.47826	0.943396	0.949833	ENSMFAG00000030065	1	WLS
-11.254	225.99	1.28156e-23	-0.931898	1.53388	-2.46578	-2.89752	-2.03403	3.70496e-21	3.18868	3.69231	0.735849	0.799331	ENSMFAG00000042941	0	CST3
-14.9581	349.951	1.85939e-39	-2.93479	-0.463154	-2.47163	-2.79662	-2.14665	3.70308e-36	1	2.51839	0.509434	0.719064	ENSMFAG00000031451	0	COL6A2
-8.6666	349.282	1.68831e-16	-3.92358	-1.40539	-2.5182	-3.08967	-1.94672	9.31115e-16	1.22642	3.5786	0.264151	0.481605	ENSMFAG00000001907	0	IGFBP3
-9.75401	189.1	1.82571e-18	-0.127364	2.39584	-2.5232	-3.03348	-2.01292	1.02103e-17	0.792453	1.35452	0.377358	0.585284	ENSMFAG00000041868	1	LOXL2
-5.63417	349.215	3.62596e-08	0.102275	2.67846	-2.57619	-3.47548	-1.67689	1.72072e-07	0.0188679	0.170569	0.0188679	0.133779	ENSMFAG00000040633	0	PRELP
-12.0614	212.725	7.23456e-26	-0.779443	1.80343	-2.58287	-3.00499	-2.16076	3.08743e-23	2.16981	3.00669	0.641509	0.812709	ENSMFAG00000036133	1	FSTL1
-9.15722	298.452	8.73364e-18	-0.38445	2.21634	-2.60079	-3.15971	-2.04186	4.851e-17	0	0.494983	0	0.277592	ENSMFAG00000044238	0	MGARP
-10.9848	290.262	1.05066e-23	-1.03757	1.58996	-2.62753	-3.0983	-2.15675	3.13868e-21	0.962264	2.31438	0.528302	0.628763	ENSMFAG00000032947	0	EMP3
-3.28555	97.3015	0.00141594	9.62303	12.3863	-2.76322	-4.43236	-1.09409	0.00479217	20.8679	12.4181	0.981132	0.983278	ENSMFAG00000003661	1	EPCAM
-6.11301	145.993	8.48516e-09	0.231994	3.00929	-2.7773	-3.6752	-1.87939	4.12139e-08	1.56604	2.19064	0.415094	0.585284	ENSMFAG00000023923	0
-6.66693	328.427	1.10625e-10	0.0837205	2.93293	-2.84921	-3.68993	-2.00849	5.65076e-10	0.0566038	0.311037	0.0377358	0.210702	ENSMFAG00000046289	0	KISS1
-5.43728	297.619	1.12893e-07	0.469593	3.33114	-2.86155	-3.89726	-1.82584	5.26812e-07	0.0754717	0.250836	0.0754717	0.180602	ENSMFAG00000000956	0	SLC4A4
-6.56999	164.619	6.32056e-10	0.473918	3.34147	-2.86755	-3.72934	-2.00577	3.16895e-09	0.528302	1.30769	0.245283	0.498328	ENSMFAG00000044340	0	TUBB2B
-7.71235	334.761	1.42686e-13	-0.0756006	2.82686	-2.90246	-3.64275	-2.16218	7.63205e-13	0.0377358	0.555184	0.0377358	0.230769	ENSMFAG00000007750	0	NRN1
-8.91668	330.052	3.34501e-17	-0.0986289	2.83307	-2.9317	-3.57848	-2.28491	1.85164e-16	0.0188679	0.331104	0.0188679	0.250836	ENSMFAG00000003329	0	FGF11
-13.2728	334.776	1.35667e-32	-0.340892	2.60915	-2.95005	-3.38725	-2.51284	1.51981e-29	0.245283	1.40803	0.188679	0.578595	ENSMFAG00000044383	0	TMEM191C
-8.6056	92.4947	1.88428e-13	-0.287925	2.71071	-2.99863	-3.69064	-2.30663	1.00547e-12	41.6981	28.3612	1	0.979933	ENSMFAG00000044914	0	S100A10
-5.3641	215.475	2.09221e-07	0.874232	3.92507	-3.05084	-4.17187	-1.92981	9.67514e-07	0.150943	0.347826	0.132075	0.254181	ENSMFAG00000038798	0	PLD5
-11.5811	235.101	7.73746e-25	0.231715	3.29247	-3.06075	-3.58143	-2.54008	2.77372e-22	2.09434	3.01672	0.716981	0.819398	ENSMFAG00000031315	0	PLD3
-5.89841	327	9.15921e-09	0.254348	3.44751	-3.19316	-4.25815	-2.12818	4.44302e-08	0.0377358	0.254181	0.0377358	0.167224	ENSMFAG00000040832	0	GNG4
-6.79958	200.238	1.1811e-10	1.68113	4.92842	-3.2473	-4.18901	-2.30558	6.02791e-10	1.0566	1.34783	0.603774	0.595318	ENSMFAG00000041182	0	HPN
-11.8609	252.169	4.4141e-26	1.18866	4.47147	-3.2828	-3.82789	-2.73772	1.92971e-23	149.34	92.3946	1	1	ENSMFAG00000001880	0	GAPDH
-8.08177	322.458	1.29604e-14	0.0915698	3.41858	-3.32701	-4.13691	-2.51712	7.01396e-14	0.0754717	0.585284	0.0754717	0.337793	ENSMFAG00000000134	0	DLK2
-8.06894	332.292	1.30748e-14	-1.56022	1.76708	-3.3273	-4.13846	-2.51614	7.07372e-14	0.641509	3.80268	0.264151	0.454849	ENSMFAG00000035516	0	MT1X
-18.6193	324.992	3.5969e-53	-0.551412	2.87783	-3.42924	-3.79157	-3.06691	3.22354e-49	5.98113	8.52508	0.943396	0.936455	ENSMFAG00000031641	0	FAM162A
-8.33095	219.811	8.64228e-15	0.92871	4.36378	-3.43507	-4.24768	-2.62245	4.68838e-14	0.603774	1.21739	0.415094	0.551839	ENSMFAG00000038773	1	TM7SF2
-3.86092	109.545	0.000191465	1.25175	4.69027	-3.43851	-5.20354	-1.67348	0.000729862	26.9811	20.0502	1	0.869565	ENSMFAG00000036985	0	LGALS1
-6.32175	168.656	2.23026e-09	2.31967	5.78196	-3.46229	-4.54348	-2.3811	1.10337e-08	1.15094	1.44482	0.622642	0.625418	ENSMFAG00000035661	0	CNFN
-6.55549	228.497	3.64754e-10	0.388682	3.85289	-3.46421	-4.50545	-2.42296	1.84009e-09	0.207547	0.585284	0.0943396	0.294314	ENSMFAG00000045029	1	SPON1
-6.86051	179.067	1.07842e-10	0.701647	4.1778	-3.47616	-4.47601	-2.4763	5.51015e-10	0.264151	0.755853	0.169811	0.414716	ENSMFAG00000002968	0	SLC47A1
-9.32059	156.831	1.02684e-16	-0.26626	3.28652	-3.55278	-4.30568	-2.79988	5.66833e-16	1.90566	2.57191	0.566038	0.745819	ENSMFAG00000040946	1	CCND2
-5.9541	142.84	1.93556e-08	1.09718	4.85615	-3.75897	-5.00691	-2.51102	9.25887e-08	1.22642	1.73579	0.415094	0.545151	ENSMFAG00000035564	0	SFRP1
-6.70906	176.23	2.57278e-10	-1.69699	2.09352	-3.79051	-4.90551	-2.6755	1.30414e-09	2.26415	4.38127	0.207547	0.508361	ENSMFAG00000032207	0	NPPB
-8.89192	276.321	7.99172e-17	0.550385	4.38758	-3.8372	-4.68672	-2.98768	4.41564e-16	0.320755	0.976589	0.226415	0.471572	ENSMFAG00000002078	0	TMEM255B
-10.6534	135.859	1.22189e-19	0.627892	4.50958	-3.88168	-4.60224	-3.16113	8.50203e-19	39.3208	31.4716	1	0.996656	ENSMFAG00000036887	0	BNIP3
-13.1092	236.642	7.02972e-30	-1.33079	2.60584	-3.93664	-4.52823	-3.34504	5.08156e-27	3.37736	5.14381	0.773585	0.882943	ENSMFAG00000038613	0	SPARC
-15.3205	239.21	2.22936e-37	-0.643418	3.34315	-3.98657	-4.49917	-3.47397	3.32992e-34	6.43396	8.43144	0.90566	0.943144	ENSMFAG00000030507	0	P4HA1
-16.7	307.299	5.27961e-45	-1.62974	2.48219	-4.11194	-4.59644	-3.62744	1.89263e-41	0.113208	2.65886	0.0943396	0.618729	ENSMFAG00000027138	0
-9.50199	298.068	7.08589e-19	-0.229694	3.95509	-4.18479	-5.0515	-3.31808	3.97147e-18	0	0.501672	0	0.267559	ENSMFAG00000002722	0	COL11A1
-7.92603	248.074	7.6741e-14	0.907105	6.03618	-5.12908	-6.40362	-3.85453	4.11705e-13	0.320755	1.20736	0.188679	0.421405	ENSMFAG00000036633	1	PLP1
-15.9579	305.747	3.99607e-42	-0.966342	4.25581	-5.22215	-5.86609	-4.57822	8.95319e-39	0.0188679	2.09365	0.0188679	0.638796	ENSMFAG00000028216	0
-10.4359	342.529	2.53879e-22	0.290257	5.59321	-5.30295	-6.30243	-4.30347	5.98753e-20	0.283019	1.49164	0.207547	0.491639	ENSMFAG00000044908	0	CA9
-13.5176	269.366	3.9155e-32	0.337708	5.70376	-5.36605	-6.1476	-4.58449	3.89897e-29	1.03774	3.23411	0.528302	0.779264	ENSMFAG00000033014	1	SPAG4
-11.4016	310.496	2.17613e-25	-0.188627	5.1826	-5.37122	-6.29816	-4.44429	8.29894e-23	0.0377358	1.05351	0.0377358	0.397993	ENSMFAG00000028649	0	MIA-RAB4B
-5.07446	83.773	2.30475e-06	1.79269	7.25658	-5.4639	-7.60521	-3.32259	1.01475e-05	8.54717	7.9097	0.660377	0.80602	ENSMFAG00000044699	1	CTHRC1
-6.86001	134.071	2.30565e-10	1.01628	6.95562	-5.93934	-7.65171	-4.22696	1.17039e-09	0.264151	0.802676	0.0754717	0.394649	ENSMFAG00000000412	0	CA3
-9.50314	333.038	4.16232e-19	0.229638	6.21963	-5.98999	-7.2299	-4.75009	2.3894e-18	0.716981	4.08361	0.264151	0.474916	ENSMFAG00000035336	1	DLK1
-8.66023	250	5.92284e-16	1.26726	7.39666	-6.1294	-7.52334	-4.73546	3.25348e-15	0.339623	1.11371	0.207547	0.441472	ENSMFAG00000045094	0	NTRK2
-12.5993	298.265	1.79453e-29	-0.612814	5.56677	-6.17958	-7.1448	-5.21436	1.23712e-26	0	1.74582	0	0.461538	ENSMFAG00000043699	0	LOX
-11.0883	153.603	2.32905e-21	-0.503504	5.85487	-6.35837	-7.4912	-5.22554	4.23846e-19	51.0566	43.592	1	0.983278	ENSMFAG00000030943	0
-4.71019	80.6041	1.01701e-05	5.23562	11.8945	-6.65885	-9.47191	-3.8458	4.31453e-05	3.37736	3.33779	0.358491	0.61204	ENSMFAG00000024858	1	NTS
-10.2011	173.469	1.94543e-19	-0.577586	6.3183	-6.89589	-8.23012	-5.56165	1.24491e-18	3.30189	6.04013	0.320755	0.735786	ENSMFAG00000045679	0	PMP22
-16.1731	302.585	7.83906e-43	1.20674	8.19963	-6.99289	-7.84374	-6.14204	2.02225e-39	11.3208	14.5686	0.981132	0.986622	ENSMFAG00000035734	0	NPC2
-9.60815	116.414	1.90742e-16	6.03003	13.2376	-7.20753	-8.69323	-5.72182	1.05163e-15	45.0943	33.9799	1	1	ENSMFAG00000000818	1	MDK
-14.633	349.507	3.71263e-38	0.161547	7.80341	-7.64187	-8.66898	-6.61475	6.04957e-35	1.07547	3.98662	0.528302	0.782609	ENSMFAG00000043390	0	RARRES2
-8.43887	109.686	1.44793e-13	-2.18836	5.74884	-7.9372	-9.80121	-6.07318	7.74014e-13	13.1509	19.4849	0.698113	0.87291	ENSMFAG00000003332	0	VIM
-18.2598	228.939	1.43626e-46	0.785916	9.93508	-9.14916	-10.1364	-8.16189	6.43586e-43	12.7736	20.7826	1	0.989967	ENSMFAG00000000608	0	CD99
-6.76366	72.3116	2.95585e-09	6.31514	15.57	-9.25487	-11.9824	-6.52737	1.45511e-08	62.9434	137.629	0.962264	0.963211	ENSMFAG00000030693	1	WFDC2
-9.24817	86.0955	1.52253e-14	4.05723	15.4458	-11.3886	-13.8366	-8.9406	8.2223e-14	1.98113	8.29431	0.396226	0.799331	ENSMFAG00000040116	1	IGFBP5
-17.59	92.7034	2.72301e-31	5.1965	17.0529	-11.8564	-13.1949	-10.5178	2.21851e-28	45.3208	52.5518	1	1	ENSMFAG00000042185	0	APOE
-24.4051	193.182	6.33997e-61	1.29623	17.8988	-16.6026	-17.9444	-15.2609	1.13638e-56	6.98113	53.5284	0.943396	0.946488	ENSMFAG00000040045	0	IGFBP2

## Sheet: DEGs_AM1
t	df	p.val	mean1	mean2	diff.mean	conf.int.l	conf.int.h	fdr	mean1.umi	mean2.umi	det.rate1	det.rate2	gene_id	isl_regulon	gene.name
9.14254	116.897	2.28621e-15	22.2432	11.6419	10.6014	8.3049	12.8979	4.55312e-12	35.8611	8.74118	1	0.870588	ENSMFAG00000004232	0	POU5F1
6.4369	45.0362	6.97461e-08	11.7621	1.91854	9.84357	6.76359	12.9235	2.85222e-07	12.75	2.34118	0.888889	0.505882	ENSMFAG00000026088	0
4.42339	54.7668	4.66001e-05	13.3504	4.35427	8.99611	4.91998	13.0723	0.000176401	16.8889	1.15294	0.722222	0.247059	ENSMFAG00000018513	0	CLDN10
4.65959	37.8758	3.84522e-05	8.96381	0.713323	8.25048	4.66561	11.8354	0.000146113	4.75	0.235294	0.611111	0.117647	ENSMFAG00000028943	0	CDX1
5.11654	35.6882	1.07459e-05	7.22882	-0.653496	7.88232	4.75698	11.0077	4.1817e-05	11.4722	0.305882	0.833333	0.129412	ENSMFAG00000041622	0	KHDC3L
5.78975	84.1887	1.17948e-07	18.6758	11.0658	7.60996	4.99624	10.2237	4.80915e-07	84.6944	25.9765	1	1	ENSMFAG00000043121	0	TMSB4X
4.74302	54.3583	1.56403e-05	10.216	2.74873	7.4673	4.31134	10.6233	6.04436e-05	4.77778	0.988235	0.833333	0.223529	ENSMFAG00000002533	1	SLC7A3
5.00407	41.1716	1.09699e-05	8.25758	1.20401	7.05357	4.20725	9.89989	4.26794e-05	2.36111	0.364706	0.722222	0.188235	ENSMFAG00000041415	0	CDX4
5.06789	36.6481	1.16973e-05	6.65129	-0.343058	6.99435	4.19703	9.79167	4.54604e-05	6.41667	0.529412	0.805556	0.188235	ENSMFAG00000045714	0	DPPA5
3.95468	51.6762	0.000234235	10.7196	3.88791	6.83171	3.36471	10.2987	0.000848167	5.66667	1.29412	0.777778	0.4	ENSMFAG00000042692	0	CDX2
5.36953	41.4676	3.2926e-06	7.34108	0.607996	6.73308	4.20156	9.2646	1.30539e-05	140.167	22.2353	1	0.894118	ENSMFAG00000043424	0	FABP5
4.72768	41.3123	2.64365e-05	7.97423	1.46429	6.50994	3.7297	9.29018	0.000101228	3.5	0.494118	0.75	0.270588	ENSMFAG00000033332	1	NMRK2
3.96609	40.2483	0.000292426	7.09748	0.787882	6.30959	3.09491	9.52427	0.00105229	2.88889	0.258824	0.583333	0.117647	ENSMFAG00000032685	0	CA4
3.20707	54.8023	0.00223992	10.783	4.73678	6.04627	2.26775	9.82478	0.00743764	16.25	2.84706	0.75	0.458824	ENSMFAG00000038158	0	SPP1
3.15558	67.016	0.00239952	14.3588	8.44911	5.90966	2.17162	9.64769	0.00794256	9.19444	3.56471	0.888889	0.670588	ENSMFAG00000039735	0	CXCL12
3.39926	37.9127	0.0016025	2.96547	-2.89844	5.86391	2.37146	9.35636	0.00539808	505.278	78.7176	1	0.988235	ENSMFAG00000000004	0
4.19683	41.1962	0.000140717	7.02858	1.28878	5.7398	2.97817	8.50143	0.00051674	4.25	0.517647	0.805556	0.247059	ENSMFAG00000037970	1	CPE
5.57553	45.0828	1.31943e-06	7.48725	2.09886	5.38839	3.44199	7.33479	5.28007e-06	10.5833	2.17647	0.916667	0.635294	ENSMFAG00000040789	1	BMP4
4.43053	40.5416	6.97093e-05	6.5446	1.25384	5.29076	2.87827	7.70324	0.000261286	3.41667	0.494118	0.777778	0.317647	ENSMFAG00000033973	0	WNT5B
4.21381	46.9936	0.000112931	8.55779	3.32625	5.23153	2.73391	7.72916	0.000417613	10.5278	3.28235	0.944444	0.729412	ENSMFAG00000030756	0	ENO3
4.94186	76.254	4.47236e-06	9.85298	4.69782	5.15516	3.07763	7.23269	1.76725e-05	20.8889	7.23529	1	0.835294	ENSMFAG00000034640	0	LOC102145938
6.27382	36.5088	2.82789e-07	4.91301	-0.210555	5.12356	3.4681	6.77902	1.14521e-06	9.86111	0.529412	0.833333	0.317647	ENSMFAG00000043883	0	ISOC1
3.33212	99.4008	0.00121119	20.0899	15.0217	5.06824	2.05034	8.08613	0.00412255	45.4722	27.2	1	0.882353	ENSMFAG00000039100	0	IFITM1
4.33338	44.1994	8.34368e-05	5.91069	1.1991	4.71159	2.5206	6.90258	0.000311048	1.61111	0.247059	0.638889	0.164706	ENSMFAG00000031352	1	SORL1
3.389	47.8106	0.00141348	6.9644	2.35044	4.61396	1.87629	7.35162	0.00478836	3.19444	0.670588	0.722222	0.376471	ENSMFAG00000039226	1	MSX1
3.63887	46.2361	0.000688016	5.58808	1.00854	4.57953	2.04664	7.11243	0.00240765	2.80556	0.282353	0.638889	0.117647	ENSMFAG00000045709	0	FABP7
6.99076	35.0543	3.89415e-08	3.52384	-0.955047	4.47889	3.1783	5.77948	1.59759e-07	5.80556	0	0.666667	0	ENSMFAG00000029862	0
3.302	68.8153	0.00152457	9.84752	5.39195	4.45557	1.76355	7.14759	0.00514526	30.6389	11.1765	0.944444	0.870588	ENSMFAG00000034485	1	CD9
8.79498	44.0593	2.96645e-11	4.9141	0.663821	4.25028	3.27637	5.22419	1.07213e-08	23.6667	3.72941	1	0.823529	ENSMFAG00000038312	0	DENR
4.85585	57.6715	9.53318e-06	5.58608	1.50743	4.07865	2.39711	5.76018	3.72515e-05	2.33333	0.494118	0.805556	0.247059	ENSMFAG00000045392	0	PMEPA1
4.19749	58.9752	9.22528e-05	8.65132	4.66048	3.99084	2.08834	5.89334	0.000342987	10.9722	4.14118	1	0.8	ENSMFAG00000044496	1	LITAF
3.21805	37.7072	0.00265285	4.26081	0.49585	3.76496	1.39591	6.134	0.00873593	0.722222	0.0941176	0.361111	0.0823529	ENSMFAG00000005042	1	CLIC5
4.32341	47.9044	7.73362e-05	5.04036	1.27702	3.76334	2.01308	5.5136	0.000289087	4.44444	0.976471	0.861111	0.411765	ENSMFAG00000036656	1	CRABP2
4.06849	61.0213	0.000138053	5.4097	1.79028	3.61942	1.84052	5.39832	0.000507062	4.86111	1.41176	0.888889	0.435294	ENSMFAG00000031211	0	FABP3
4.0533	50.7606	0.000173608	4.96744	1.35846	3.60898	1.82126	5.39669	0.000634534	4.16667	0.882353	0.888889	0.4	ENSMFAG00000045205	0	DPYSL3
4.99176	47.5738	8.44063e-06	5.05031	1.45499	3.59531	2.14682	5.04381	3.30399e-05	7.83333	1.65882	0.888889	0.635294	ENSMFAG00000037952	1	MFGE8
4.73626	51.7771	1.73234e-05	4.56687	1.01631	3.55056	2.04612	5.05501	6.68615e-05	3.97222	0.752941	0.888889	0.329412	ENSMFAG00000032723	0	MLF1
3.21861	35.2822	0.00276247	3.46018	-0.0347117	3.49489	1.29115	5.69864	0.00907858	0.944444	0.0235294	0.416667	0.0235294	ENSMFAG00000046064	0	FAM221A
4.17132	43.3699	0.000142644	3.73496	0.244921	3.49004	1.80314	5.17695	0.000523387	1.16667	0.0705882	0.583333	0.0352941	ENSMFAG00000041094	0	CD70
3.49391	42.6002	0.00112394	3.96032	0.606065	3.35425	1.41764	5.29086	0.00383797	4.11111	0.882353	0.833333	0.341176	ENSMFAG00000037310	1	SGK1
3.90486	37.1142	0.000384076	3.36945	0.122752	3.2467	1.56219	4.93121	0.00137108	1.72222	0.105882	0.555556	0.105882	ENSMFAG00000041726	0	RSPH3
5.71157	53.0608	5.17208e-07	4.499	1.29069	3.20831	2.08167	4.33495	2.08606e-06	7.25	1.91765	1	0.6	ENSMFAG00000003315	0	ASS1
3.10278	58.2116	0.00295655	6.04259	2.85474	3.18785	1.13141	5.2443	0.00967737	2.91667	1.01176	0.805556	0.447059	ENSMFAG00000032414	0	SCG5
3.43276	50.1011	0.00120684	5.41942	2.31228	3.10713	1.2892	4.92507	0.0041093	6.13889	2.04706	0.888889	0.658824	ENSMFAG00000039129	1	TBX3
8.01381	38.9372	9.17734e-10	2.78491	-0.321712	3.10662	2.32247	3.89078	1.07213e-08	5.33333	0.352941	0.972222	0.258824	ENSMFAG00000029871	0	NLRP2
4.36916	45.5401	7.13876e-05	3.87123	0.951847	2.91939	1.57404	4.26473	0.000267409	2.30556	0.423529	0.777778	0.282353	ENSMFAG00000037375	0
4.13634	49.3327	0.000136924	3.17481	0.55612	2.61869	1.34666	3.89072	0.000503122	3.05556	0.541176	0.805556	0.305882	ENSMFAG00000043180	0	IGFBP4
11.7262	59.1688	4.52851e-17	1.71969	-0.885292	2.60498	2.16049	3.04947	1.38926e-13	169.611	33.9647	1	1	ENSMFAG00000031087	0	PTMA
3.74439	51.8591	0.000454643	3.3307	0.791606	2.53909	1.17828	3.8999	0.00161431	3.47222	0.847059	0.777778	0.341176	ENSMFAG00000032874	0	HAS2
3.33069	39.7411	0.00187902	2.80717	0.282705	2.52446	0.992297	4.05663	0.00627532	0.472222	0.0470588	0.361111	0.0470588	ENSMFAG00000040844	0	SLC18B1
4.83465	44.4084	1.6324e-05	2.99963	0.497047	2.50258	1.45963	3.54553	6.30719e-05	2.02778	0.317647	0.722222	0.211765	ENSMFAG00000000396	0	GPAT3
6.00061	50.2364	2.15044e-07	2.9444	0.580118	2.36428	1.57299	3.15557	8.72246e-07	7.63889	1.63529	1	0.564706	ENSMFAG00000033694	0	ATP6V1B2
7.56695	70.2066	1.12623e-10	2.08298	-0.266433	2.34941	1.7302	2.96862	1.07213e-08	84.8889	18.5412	1	0.941176	ENSMFAG00000030905	1	HMGB1
5.30589	49.1401	2.67041e-06	2.73838	0.395585	2.34279	1.45554	3.23005	1.06224e-05	5.19444	1.09412	0.944444	0.4	ENSMFAG00000003067	0	ANXA3
3.22549	56.5269	0.00209224	3.16331	0.861899	2.30141	0.872377	3.73044	0.00696792	2.27778	0.6	0.75	0.258824	ENSMFAG00000031314	0	UCHL1
5.85342	36.7258	1.01769e-06	1.82409	-0.416906	2.24099	1.46507	3.01692	4.08259e-06	2.75	0.0941176	0.75	0.0941176	ENSMFAG00000040855	0	DMRTB1
5.93013	36.8176	7.94654e-07	1.32172	-0.915558	2.23728	1.47272	3.00183	3.19645e-06	5.08333	0.0588235	0.638889	0.0470588	ENSMFAG00000037872	0
12.0856	54.5853	4.6505e-17	1.04084	-1.06857	2.10941	1.75957	2.45926	1.38926e-13	54.3333	8.72941	1	0.870588	ENSMFAG00000045023	0	LOC102147033
4.96149	45.2431	1.03427e-05	2.12307	0.061417	2.06165	1.22485	2.89845	4.02832e-05	3.86111	0.541176	0.833333	0.258824	ENSMFAG00000002508	0	GINS2
4.36594	42.351	7.99487e-05	2.30395	0.264068	2.03988	1.09721	2.98255	0.00029848	1.08333	0.141176	0.583333	0.129412	ENSMFAG00000023283	0	BEX1
6.54602	80.1154	5.18542e-09	2.97853	0.963925	2.0146	1.40215	2.62705	2.14254e-08	57.5278	17.6588	1	0.964706	ENSMFAG00000042853	0	SLC25A5
8.50741	90.5166	3.50061e-13	2.05831	0.0712126	1.9871	1.5231	2.45109	3.30237e-10	24.5833	5.12941	1	0.776471	ENSMFAG00000031194	0	LSM4
3.38586	42.0326	0.00154875	0.160692	-1.81399	1.97468	0.797733	3.15163	0.00522195	84.7778	16.9176	0.944444	0.882353	ENSMFAG00000046415	0	ND1
3.53124	44.918	0.00096938	2.00136	0.0917061	1.90965	0.820392	2.99891	0.00333624	3.69444	0.847059	0.805556	0.376471	ENSMFAG00000038427	1	FHL2
3.67938	45.1617	0.000620622	2.26914	0.410158	1.85898	0.841469	2.87649	0.00217904	1.13889	0.188235	0.583333	0.141176	ENSMFAG00000003284	0	DND1
6.53869	60.208	1.50258e-08	2.77023	0.916793	1.85344	1.28648	2.4204	6.1899e-08	20.8889	5.42353	1	0.917647	ENSMFAG00000042090	0	MDH1
5.27219	39.5406	5.10436e-06	1.52348	-0.277391	1.80087	1.11026	2.49147	2.01255e-05	1.69444	0.129412	0.694444	0.0941176	ENSMFAG00000042484	0	ETV4
6.92112	46.3181	1.15674e-08	1.40774	-0.353043	1.76078	1.24878	2.27279	4.76849e-08	16.7778	2.68235	0.972222	0.694118	ENSMFAG00000043812	0	GHITM
11.9193	72.6151	9.2027e-19	1.06225	-0.68878	1.75103	1.45822	2.04384	8.24746e-15	15.25	1.85882	1	0.588235	ENSMFAG00000041083	0	SNRPG
3.99758	35.7884	0.000305829	1.56459	-0.183768	1.74835	0.86118	2.63553	0.00109941	1.36111	0.0588235	0.472222	0.0470588	ENSMFAG00000041668	0
3.34255	55.3364	0.00149352	2.75107	1.01889	1.73217	0.693779	2.77057	0.00504709	1.27778	0.411765	0.722222	0.282353	ENSMFAG00000002036	0	DNMBP
5.60139	39.2586	1.81565e-06	1.19631	-0.482857	1.67916	1.07294	2.28539	7.24e-06	4.08333	0.423529	0.861111	0.258824	ENSMFAG00000000672	0	SNX10
3.3141	46.372	0.00178991	2.01347	0.377041	1.63643	0.642722	2.63014	0.0059967	1.05556	0.2	0.638889	0.152941	ENSMFAG00000036850	0
3.62189	54.6043	0.00064157	1.99099	0.383446	1.60755	0.717923	2.49717	0.0022507	1.02778	0.176471	0.583333	0.117647	ENSMFAG00000039599	0	GLDC
3.29815	62.1777	0.00161264	3.09549	1.4984	1.59709	0.629165	2.56501	0.00543122	4.30556	1.58824	0.888889	0.552941	ENSMFAG00000002955	0	PLP2
7.59703	66.9233	1.28992e-10	1.23903	-0.342754	1.58179	1.16619	1.99738	1.07213e-08	18.4722	3.42353	0.972222	0.729412	ENSMFAG00000002535	0	SET
4.00547	43.2645	0.000239364	1.6234	0.0565262	1.56687	0.778118	2.35563	0.000865803	7.61111	1.52941	0.972222	0.611765	ENSMFAG00000035819	0	NUDT4
4.50023	60.9005	3.11821e-05	1.80341	0.252635	1.55078	0.861685	2.23987	0.000119018	3.33333	0.764706	0.861111	0.282353	ENSMFAG00000041887	1	SLC7A5
5.02073	73.6239	3.47375e-06	2.32715	0.803381	1.52377	0.918988	2.12855	1.37599e-05	10.4167	3.30588	1	0.8	ENSMFAG00000031790	0	NME4
5.14757	47.8182	4.9087e-06	1.04146	-0.482245	1.52371	0.928491	2.11892	1.93626e-05	22.5	4.21176	1	0.870588	ENSMFAG00000040582	0	CHCHD10
5.18848	62.6792	2.42632e-06	2.31855	0.805057	1.51349	0.930512	2.09647	9.66001e-06	26.6389	7.29412	1	0.929412	ENSMFAG00000000302	0	HSBP1
4.0905	45.6462	0.000172976	1.81463	0.308267	1.50636	0.764942	2.24779	0.000632481	7.22222	1.67059	0.944444	0.658824	ENSMFAG00000031561	0	HNRNPA1
6.97452	56.4252	3.67964e-09	0.00777977	-1.49795	1.50573	1.07332	1.93814	1.56252e-08	56.25	9.51765	1	0.858824	ENSMFAG00000040385	0	NCL
6.19344	59.1503	6.10878e-08	1.11657	-0.388643	1.50521	1.01893	1.99149	2.49986e-07	17.8056	3.55294	1	0.788235	ENSMFAG00000043112	0	NASP
4.05874	47.2931	0.000183857	1.91699	0.418228	1.49876	0.756012	2.24151	0.000670763	2.94444	0.611765	0.805556	0.411765	ENSMFAG00000001635	0	MSH2
8.06761	51.2975	1.09405e-10	0.751177	-0.745371	1.49655	1.12419	1.8689	1.07213e-08	65.3611	14.7059	1	0.964706	ENSMFAG00000032247	0	LDHB
4.06542	40.5638	0.000214588	1.46976	-0.026133	1.49589	0.752547	2.23923	0.000779228	0.916667	0.0941176	0.611111	0.0823529	ENSMFAG00000039242	0	HAPLN3
-4.6545	117.637	8.59034e-06	0.294092	2.13238	-1.83829	-2.62042	-1.05616	3.36039e-05	0.722222	1.25882	0.444444	0.529412	ENSMFAG00000038820	0	CLEC11A
-3.6609	112.546	0.000384353	1.038	2.88531	-1.84731	-2.84707	-0.84755	0.00137179	1.25	1.70588	0.638889	0.647059	ENSMFAG00000001081	0	SAT2
-7.64079	111.435	8.09616e-12	-0.59762	1.28504	-1.88266	-2.37089	-1.39443	4.83719e-09	31.3056	30.0235	1	1	ENSMFAG00000032800	0
-7.69904	118.679	4.52647e-12	-0.177478	1.71507	-1.89255	-2.37931	-1.4058	3.12048e-09	1.41667	2.38824	0.638889	0.788235	ENSMFAG00000031315	0	PLD3
-9.00069	113.896	5.90218e-15	-0.214697	1.70841	-1.92311	-2.34638	-1.49984	1.05791e-11	97.1111	81.8824	1	1	ENSMFAG00000038135	0	RPS4X
-3.15742	98.5476	0.00211266	0.0455806	2.00085	-1.95526	-3.18408	-0.726448	0.007032	0.0277778	0.247059	0.0277778	0.164706	ENSMFAG00000030468	0	PCDH11X
-3.08583	84.0027	0.00274867	-0.0727745	1.89248	-1.96526	-3.23173	-0.698784	0.00903653	0	0.105882	0	0.105882	ENSMFAG00000039943	0	ACAP1
-4.06128	118.029	8.81844e-05	0.711444	2.70029	-1.98885	-2.95861	-1.01909	0.000328133	0.611111	0.952941	0.388889	0.470588	ENSMFAG00000032787	1	BEND5
-9.29687	116.241	1.03799e-15	-1.06737	0.928259	-1.99563	-2.42077	-1.57048	2.32562e-12	0.944444	3.42353	0.333333	0.823529	ENSMFAG00000024955	0
-4.53267	115.918	1.4259e-05	-2.12836	-0.104837	-2.02353	-2.90775	-1.13931	5.52723e-05	21.6111	20.7529	1	0.941176	ENSMFAG00000030943	0	TPM1
-3.60258	95.1521	0.000503291	-0.0602196	1.96393	-2.02415	-3.13956	-0.908738	0.00178034	0.25	0.976471	0.222222	0.270588	ENSMFAG00000032567	0	RHBDL1
-7.79625	103.587	5.21451e-12	-0.468677	1.56076	-2.02943	-2.54566	-1.51321	3.33803e-09	0.527778	1.98824	0.444444	0.611765	ENSMFAG00000044694	0	LOC102138258
-3.31192	101.877	0.0012829	0.197464	2.23693	-2.03947	-3.26092	-0.818021	0.00435836	0.138889	0.541176	0.138889	0.235294	ENSMFAG00000039064	0
-3.42396	118.953	0.000847311	0.298791	2.44365	-2.14486	-3.38525	-0.904466	0.00293359	0.138889	0.529412	0.111111	0.294118	ENSMFAG00000036633	1	PLP1
-8.57573	91.4435	2.35358e-13	-1.18162	0.963307	-2.14493	-2.64172	-1.64814	2.48151e-10	0.194444	2	0.138889	0.647059	ENSMFAG00000040753	0	TGFB1
-3.90386	107.359	0.000165644	0.0897317	2.2398	-2.15006	-3.24183	-1.0583	0.000606166	0.861111	1.91765	0.388889	0.470588	ENSMFAG00000033324	0	ANKRD37
-3.38721	111.105	0.000977336	0.354461	2.52837	-2.17391	-3.44567	-0.902152	0.00336169	0.277778	0.764706	0.194444	0.294118	ENSMFAG00000037997	0	ITM2A
-8.54586	111.34	7.56727e-14	-0.607119	1.58099	-2.18811	-2.69546	-1.68076	9.68827e-11	5.63889	7.92941	0.944444	0.894118	ENSMFAG00000031641	0	FAM162A
-7.5284	118.566	1.10352e-11	0.0231126	2.21546	-2.19235	-2.769	-1.6157	6.38048e-09	17.1389	17	1	0.976471	ENSMFAG00000044507	0	PKM
-5.34332	87.4801	7.16207e-07	-0.517672	1.69898	-2.21666	-3.04114	-1.39217	2.88284e-06	0.0555556	1.05882	0.0555556	0.329412	ENSMFAG00000001502	0	ADM
-3.03935	114.106	0.00294027	0.51836	2.8134	-2.29504	-3.7909	-0.799192	0.00962933	0.111111	0.270588	0.111111	0.211765	ENSMFAG00000033705	0	BAALC
-5.05507	113.845	1.65893e-06	0.911385	3.22488	-2.31349	-3.22012	-1.40686	6.62094e-06	5.72222	6.85882	0.916667	0.823529	ENSMFAG00000046306	1	PNRC1
-4.39985	91.069	2.93663e-05	-0.0994431	2.2702	-2.36965	-3.43945	-1.29985	0.000112183	0.0277778	0.352941	0.0277778	0.247059	ENSMFAG00000042597	0	WFDC1
-4.89768	114.69	3.20746e-06	0.0230494	2.39943	-2.37638	-3.3375	-1.41525	1.27304e-05	0.25	0.882353	0.194444	0.423529	ENSMFAG00000000441	0	STC1
-4.60344	84.0209	1.46104e-05	-0.164976	2.28096	-2.44594	-3.50254	-1.38934	5.65732e-05	0	0.329412	0	0.235294	ENSMFAG00000002678	0	PCYT1B
-4.75032	97.1655	7.01575e-06	1.28801	3.74253	-2.45451	-3.48001	-1.42902	2.75285e-05	4.77778	5.03529	0.833333	0.882353	ENSMFAG00000004074	1	TMEM45A
-4.77899	107.767	5.60154e-06	-1.03673	1.43201	-2.46874	-3.49272	-1.44476	2.20277e-05	1	2.92941	0.388889	0.576471	ENSMFAG00000042891	0	HMOX1
-3.56269	118.42	0.000529961	0.71166	3.18172	-2.47006	-3.84296	-1.09716	0.00186989	0.25	0.505882	0.166667	0.329412	ENSMFAG00000001503	0	NPW
-6.81209	93.4653	9.21825e-10	-0.488937	1.99043	-2.47937	-3.20209	-1.75665	1.07213e-08	0.138889	1.42353	0.111111	0.517647	ENSMFAG00000044383	0	TMEM191C
-3.47179	118.446	0.000722395	0.990083	3.5459	-2.55582	-4.01357	-1.09806	0.00252009	0.333333	0.729412	0.222222	0.364706	ENSMFAG00000046154	1	DDIT4L
-5.26248	81.6133	1.12425e-06	1.05832	3.63266	-2.57434	-3.54756	-1.60112	4.50705e-06	13.0556	11.4706	0.916667	0.964706	ENSMFAG00000031833	0	SLC2A1
-4.72542	97.2091	7.74766e-06	-0.0759067	2.51855	-2.59446	-3.68413	-1.50479	3.03605e-05	0.0555556	0.576471	0.0555556	0.329412	ENSMFAG00000002968	0	SLC47A1
-4.30486	111.588	3.60469e-05	-0.576548	2.03049	-2.60704	-3.80702	-1.40707	0.000137206	0.666667	2.05882	0.277778	0.482353	ENSMFAG00000023923	0
-4.52273	118.959	1.45389e-05	0.581549	3.22969	-2.64814	-3.80753	-1.48875	5.63204e-05	0.333333	0.882353	0.222222	0.470588	ENSMFAG00000002078	0	TMEM255B
-6.05456	118.623	1.69846e-08	0.375118	3.04805	-2.67293	-3.54713	-1.79874	6.98557e-08	32.75	35.0353	1	0.976471	ENSMFAG00000031271	0	PGK1
-6.2197	108.805	9.45266e-09	0.555371	3.24237	-2.687	-3.54325	-1.83074	3.89941e-08	7.52778	9.16471	1	0.917647	ENSMFAG00000031715	0	SLC39A4
-4.69102	115.031	7.5452e-06	-0.715859	2.01454	-2.7304	-3.88332	-1.57748	2.95801e-05	1.22222	2.48235	0.5	0.623529	ENSMFAG00000040946	1	CCND2
-3.56759	102.759	0.000549014	-0.368099	2.3922	-2.7603	-4.29483	-1.22577	0.00193369	0.305556	2.61176	0.138889	0.329412	ENSMFAG00000035336	1	DLK1
-4.76924	114.56	5.48761e-06	0.342909	3.1141	-2.77119	-3.92219	-1.62018	2.15966e-05	0.722222	1.87059	0.444444	0.588235	ENSMFAG00000030475	1	MXI1
-3.33993	84.001	0.00125158	-0.0553816	2.73797	-2.79335	-4.45653	-1.13018	0.00425356	0	0.211765	0	0.117647	ENSMFAG00000001989	0	IRX1
-3.71651	115.546	0.000312915	4.48216	7.34253	-2.86038	-4.38481	-1.33594	0.00112376	37.5	25.7647	1	1	ENSMFAG00000000818	1	MDK
-4.14427	111.374	6.67037e-05	0.268419	3.25453	-2.98611	-4.41385	-1.55836	0.000250492	0.111111	0.623529	0.111111	0.329412	ENSMFAG00000000134	0	DLK2
-7.22817	118.229	5.22522e-11	0.650816	3.69369	-3.04288	-3.8765	-2.20925	1.07213e-08	9.02778	10.4	0.972222	0.988235	ENSMFAG00000035734	0	NPC2
-4.15632	100.567	6.80641e-05	0.0959101	3.21082	-3.11491	-4.60168	-1.62815	0.000255386	0.0277778	0.423529	0.0277778	0.235294	ENSMFAG00000038356	0	TMPRSS9
-4.08836	87.3356	9.6302e-05	-0.147393	2.99086	-3.13825	-4.66387	-1.61263	0.00035767	0.0277778	0.988235	0.0277778	0.211765	ENSMFAG00000031408	0	NDUFA4L2
-5.58417	117.718	1.53282e-07	0.712837	3.88029	-3.16745	-4.29073	-2.04417	6.23283e-07	0.527778	1.25882	0.333333	0.611765	ENSMFAG00000038773	1	TM7SF2
-6.88169	114.483	3.34051e-10	1.33337	4.51015	-3.17678	-4.09122	-2.26234	1.07213e-08	154.667	126.765	1	1	ENSMFAG00000001880	0	GAPDH
-3.22452	85.4813	0.00178785	1.42296	4.59981	-3.17685	-5.13557	-1.21814	0.00599092	1.16667	1.69412	0.333333	0.658824	ENSMFAG00000043676	0	SPNS2
-3.33895	108.511	0.00115318	0.550854	3.7355	-3.18464	-5.07512	-1.29417	0.00393482	0.0833333	0.329412	0.0833333	0.2	ENSMFAG00000043552	0	NPR3
-3.54637	84.0004	0.000641658	-0.0248553	3.16559	-3.19045	-4.97948	-1.40142	0.0022507	0	0.317647	0	0.129412	ENSMFAG00000038612	0	ATP6V1G3
-3.79738	114.771	0.000235394	2.23195	5.43243	-3.20048	-4.86997	-1.531	0.00085202	1.11111	1.56471	0.583333	0.623529	ENSMFAG00000035661	0	CNFN
-3.61126	109.967	0.00046062	1.00426	4.32625	-3.32199	-5.14503	-1.49896	0.00163488	5.27778	10.3529	0.944444	0.705882	ENSMFAG00000033307	1	DDIT4
-8.07519	114.975	7.38889e-13	-0.925582	2.52854	-3.45412	-4.30141	-2.60684	6.01993e-10	5.36111	10.0118	0.861111	0.929412	ENSMFAG00000030507	0	P4HA1
-8.03365	102.41	1.68976e-12	0.804874	4.47315	-3.66828	-4.57393	-2.76263	1.26197e-09	224.861	211.059	1	1	ENSMFAG00000040824	0	RPL10
-5.29844	108.864	6.15235e-07	0.201892	3.88211	-3.68022	-5.05688	-2.30355	2.47864e-06	1.08333	2.35294	0.527778	0.670588	ENSMFAG00000043390	0	RARRES2
-3.77776	114.889	0.000252372	1.63906	5.32769	-3.68863	-5.62273	-1.75454	0.000911447	1.33333	2.54118	0.555556	0.623529	ENSMFAG00000030253	0	TP53I3
-4.75288	118.999	5.66536e-06	0.655069	4.35461	-3.69954	-5.24081	-2.15827	2.22737e-05	0.611111	2.02353	0.277778	0.611765	ENSMFAG00000044340	0	TUBB2B
-5.28067	88.7829	9.06457e-07	-0.0585152	3.69564	-3.75416	-5.1668	-2.34152	3.64127e-06	0.0277778	0.529412	0.0277778	0.294118	ENSMFAG00000003329	0	FGF11
-3.27909	118.938	0.00136612	0.880059	4.6406	-3.76054	-6.03138	-1.4897	0.00463319	25.0556	25.6235	1	0.894118	ENSMFAG00000036985	0	LGALS1
-5.1403	85.2388	1.72061e-06	2.67071	6.65454	-3.98384	-5.52472	-2.44295	6.8656e-06	79	62.3882	1	1	ENSMFAG00000003391	1	KRT19
-6.90823	117.819	2.66903e-10	0.969286	5.9284	-4.95912	-6.38069	-3.53754	1.07213e-08	43.8333	51.1647	1	1	ENSMFAG00000036887	0	BNIP3
-5.62494	87.0335	2.21365e-07	-0.0956434	5.02614	-5.12179	-6.93159	-3.31198	8.97478e-07	0.0277778	1.07059	0.0277778	0.352941	ENSMFAG00000007750	0	NRN1
-4.04291	118.521	9.42629e-05	1.4001	6.60962	-5.20952	-7.76109	-2.65794	0.000350242	0.138889	0.505882	0.111111	0.341176	ENSMFAG00000037115	0	PDZRN4
-8.48863	84.1362	6.27549e-13	-0.994153	4.92499	-5.91914	-7.30577	-4.53251	5.35628e-10	0	2.70588	0	0.635294	ENSMFAG00000028216	0
-3.53831	78.9221	0.000678205	2.77414	8.7285	-5.95436	-9.30399	-2.60472	0.00237471	1.55556	3.32941	0.222222	0.611765	ENSMFAG00000042336	0	RGS5
-10.0298	115.986	2.00672e-17	-0.112396	5.87811	-5.99051	-7.17348	-4.80753	8.9921e-14	8.75	17.7529	1	0.988235	ENSMFAG00000000608	0	CD99
-8.2406	117.417	2.76659e-13	1.98422	8.03744	-6.05322	-7.50792	-4.59851	2.75491e-10	11.1944	13.3765	0.916667	0.988235	ENSMFAG00000030065	1	WLS
-8.97761	97.7983	2.0313e-14	0.0608558	6.29171	-6.23086	-7.6082	-4.85351	3.03408e-11	0.833333	4.28235	0.472222	0.8	ENSMFAG00000033014	1	SPAG4
-6.79728	91.8152	1.05079e-09	-1.62809	5.10924	-6.73733	-8.70595	-4.76871	1.07213e-08	0.555556	9.43529	0.222222	0.588235	ENSMFAG00000035516	0	MT1X
-7.50799	84.0031	5.80151e-11	-0.178657	8.02064	-8.1993	-10.371	-6.02758	1.07213e-08	0	1.28235	0	0.435294	ENSMFAG00000000412	0	CA3
-5.50157	106.502	2.6118e-07	2.2452	10.5879	-8.34275	-11.3491	-5.33644	1.05818e-06	1.22222	4.98824	0.277778	0.658824	ENSMFAG00000040116	1	IGFBP5
-10.4912	108.503	3.37322e-18	4.1812	14.5786	-10.3974	-12.3618	-8.43306	2.01539e-14	41.25	54.1412	1	1	ENSMFAG00000042185	0	APOE
-11.3939	111.387	2.0923e-20	0.749102	14.5442	-13.7951	-16.1942	-11.396	3.75023e-16	6.33333	44.9647	0.916667	0.929412	ENSMFAG00000040045	0	IGFBP2

## Sheet: DEGs_AM2
t	df	p.val	mean1	mean2	diff.mean	conf.int.l	conf.int.h	fdr	mean1.umi	mean2.umi	det.rate1	det.rate2	gene_id	isl_regulon	gene.name
23.2231	28.6582	3.9274e-20	22.077	4.17025	17.9068	16.3289	19.4846	4.69298e-17	107.471	7.99533	1	0.911215	ENSMFAG00000043121	0	TMSB4X
9.0915	17.1301	5.75616e-08	14.6411	0.652545	13.9885	10.7441	17.2329	2.28664e-07	13.0588	0.915888	1	0.294393	ENSMFAG00000004232	0	POU5F1
5.85126	17.7973	1.60157e-05	17.6953	5.48697	12.2084	7.82132	16.5954	5.8513e-05	7.11765	0.897196	1	0.490654	ENSMFAG00000035949	1	ISL1
5.26933	18.0363	5.16851e-05	18.067	6.54724	11.5198	6.92742	16.1121	0.000183628	41.8824	6.06542	1	0.808411	ENSMFAG00000000456	1	HAND1
4.55026	17.6601	0.000259263	15.9236	4.64068	11.283	6.06625	16.4997	0.000874323	6	0.686916	0.882353	0.308411	ENSMFAG00000033924	1	LYPD1
4.58698	16.6433	0.000276021	12.7765	1.56818	11.2084	6.04457	16.3722	0.000928567	11.5882	0.593458	0.823529	0.242991	ENSMFAG00000003868	1	ANKRD1
4.57696	16.9506	0.000269777	13.7581	2.77746	10.9806	5.91783	16.0435	0.000908582	3.17647	0.313084	0.764706	0.228972	ENSMFAG00000043502	1	WNT6
5.20889	19.2528	4.7948e-05	17.0034	6.25214	10.7513	6.43508	15.0675	0.000170961	4.23529	0.771028	0.941176	0.373832	ENSMFAG00000003571	0	GABRP
4.44353	17.4168	0.00033755	15.0295	4.74765	10.2819	5.40887	15.1549	0.00112815	8.35294	1.47196	0.941176	0.5	ENSMFAG00000039735	0	CXCL12
4.25752	16.1072	0.000593446	10.3903	0.625016	9.76527	4.90557	14.625	0.00194069	15.7059	0.925234	1	0.425234	ENSMFAG00000043422	1	TMX4
5.06785	17.1948	9.19077e-05	15.9947	6.26126	9.73344	5.68476	13.7821	0.000320871	251.412	36.472	1	0.995327	ENSMFAG00000043037	1	KRT18
3.4387	16.4267	0.0032663	10.5558	1.28702	9.26874	3.56674	14.9707	0.00974779	2.11765	0.135514	0.529412	0.0981308	ENSMFAG00000032200	1	MTUS2
4.75579	16.4368	0.000200129	10.4626	1.62665	8.83595	4.9058	12.7661	0.000682219	13.5882	1.28972	1	0.560748	ENSMFAG00000040789	1	BMP4
4.76102	16.3091	0.000202088	8.92596	0.289513	8.63644	4.79687	12.476	0.000688635	4.52941	0.14486	0.941176	0.0841121	ENSMFAG00000039226	1	MSX1
3.50605	16.7744	0.00275436	9.35134	1.48635	7.86499	3.12726	12.6027	0.00832251	1.17647	0.0981308	0.647059	0.0981308	ENSMFAG00000030248	1	RASGRP1
4.4828	16.5668	0.000347576	9.43926	1.6242	7.81507	4.12959	11.5005	0.00115949	21.0588	3.15888	1	0.757009	ENSMFAG00000037543	1	BAMBI
3.62636	16.4435	0.00218417	8.52721	0.925061	7.60215	3.16779	12.0365	0.00669101	1.82353	0.11215	0.705882	0.0934579	ENSMFAG00000003081	1	CRISPLD1
4.20968	16.115	0.000655394	6.52829	-0.708643	7.23693	3.59468	10.8792	0.00213587	6.70588	0.172897	0.823529	0.0747664	ENSMFAG00000026088	0
4.54223	16.7299	0.000299629	11.0559	4.00329	7.05265	3.77274	10.3326	0.00100591	142.412	21.0607	1	0.995327	ENSMFAG00000040972	0	KRT8
3.86567	20.2115	0.000947847	17.4335	10.7686	6.66483	3.07082	10.2588	0.00303867	12.4706	3.98598	1	0.817757	ENSMFAG00000039698	1	TSPAN2
4.90454	17.0168	0.0001335	8.86131	2.19806	6.66324	3.79709	9.5294	0.000460961	6.52941	0.953271	1	0.443925	ENSMFAG00000040148	1	CADM1
3.52904	17.1654	0.00254492	12.0131	5.71585	6.29729	2.53525	10.0593	0.00772613	63.1765	11.7804	1	0.934579	ENSMFAG00000002725	0	MEST
3.93312	16.7134	0.00110298	8.59158	2.3686	6.22298	2.88047	9.5655	0.00350964	12.2941	1.71495	1	0.668224	ENSMFAG00000037952	1	MFGE8
3.86089	16.5912	0.00130383	8.17839	2.00732	6.17107	2.7925	9.54964	0.00410718	14.8824	2.15421	1	0.682243	ENSMFAG00000002681	0	ABHD12
3.55422	16.3406	0.0025698	7.17358	1.31165	5.86192	2.37151	9.35234	0.00779509	5.94118	0.602804	0.941176	0.373832	ENSMFAG00000036909	1	TCF4
4.12572	16.2111	0.000772979	5.45593	-0.0785656	5.5345	2.69373	8.37526	0.00250269	3.70588	0.130841	0.764706	0.0934579	ENSMFAG00000001326	0	LIX1
4.0977	16.9342	0.00075587	7.21065	1.93258	5.27807	2.5597	7.99644	0.00245128	10.1176	1.53271	0.941176	0.574766	ENSMFAG00000044496	1	LITAF
6.38446	16.7817	7.21798e-06	4.99057	-0.0312927	5.02186	3.36068	6.68304	2.68302e-05	40.1176	4.21963	1	0.827103	ENSMFAG00000037584	0	CD24
3.58954	16.6027	0.00233257	6.18732	1.24334	4.94399	2.03276	7.85521	0.00711885	5	0.593458	0.764706	0.327103	ENSMFAG00000040069	0	SESN3
4.00586	16.179	0.00099933	4.62608	-0.155583	4.78167	2.25347	7.30986	0.00319629	9.52941	0.481308	1	0.247664	ENSMFAG00000033599	0	GSTO1
3.83544	16.8417	0.00134463	5.86597	1.21497	4.651	2.09072	7.21127	0.00422826	12.8235	2.11682	1	0.668224	ENSMFAG00000034640	0	LOC102145938
5.62549	16.0063	3.78907e-05	3.70742	-0.857078	4.5645	2.84447	6.28452	0.000135966	5.94118	0.0046729	0.882353	0.0046729	ENSMFAG00000029862	0
6.04758	17.0029	1.30486e-05	4.55357	0.0786266	4.47494	2.91379	6.03609	4.79074e-05	26.5294	2.6028	1	0.672897	ENSMFAG00000042049	1
4.42731	16.2136	0.000410159	3.98646	-0.366862	4.35332	2.27107	6.43558	0.00136042	7.88235	0.275701	0.941176	0.140187	ENSMFAG00000042779	0	CCNB2
3.99626	16.3781	0.000997956	4.75074	0.509738	4.241	1.99548	6.48652	0.00319246	36.0588	3.98598	1	0.850467	ENSMFAG00000002822	1	EZR
3.54708	16.2948	0.00261888	4.50504	0.322874	4.18217	1.68637	6.67796	0.0079359	3.05882	0.191589	0.941176	0.154206	ENSMFAG00000033032	0	SH3BGRL2
3.83916	17.9885	0.00120299	6.32549	2.27231	4.05318	1.83504	6.27132	0.00380893	2.52941	0.523364	0.941176	0.378505	ENSMFAG00000038722	1	PRTG
4.26339	16.909	0.000530526	4.59461	0.650116	3.9445	1.99169	5.8973	0.00174288	8.11765	0.929907	0.941176	0.406542	ENSMFAG00000042920	1	LBH
3.50465	16.1818	0.00289223	3.89705	0.118211	3.77884	1.49517	6.06252	0.00870972	4.76471	0.294393	0.882353	0.228972	ENSMFAG00000031912	0	CCDC34
5.75954	17.3709	2.12549e-05	5.04034	1.27608	3.76426	2.38759	5.14094	7.73391e-05	28.7059	3.96262	1	0.813084	ENSMFAG00000019212	1	MARCKSL1
5.17567	16.607	8.17957e-05	3.89629	0.198627	3.69766	2.18762	5.2077	0.000286718	6.88235	0.5	1	0.313084	ENSMFAG00000003067	0	ANXA3
4.43976	17.6736	0.000329445	5.22927	1.61361	3.61567	1.90244	5.32889	0.00110208	4.41176	0.71028	1	0.434579	ENSMFAG00000042802	0	FUT8
4.22661	17.7127	0.000523629	4.95849	1.39279	3.56571	1.79124	5.34018	0.00172085	4.41176	0.799065	1	0.406542	ENSMFAG00000035429	0	CXADR
7.8207	16.9106	5.14099e-07	2.58263	-0.948016	3.53065	2.57779	4.48351	1.99366e-06	99	7.33178	1	0.859813	ENSMFAG00000030905	1	HMGB1
4.9152	16.163	0.000150939	2.98608	-0.300223	3.28631	1.8701	4.70252	0.000518281	4.88235	0.163551	0.882353	0.11215	ENSMFAG00000003639	1	TSPAN13
5.66237	17.012	2.80262e-05	2.26361	-0.825377	3.08899	1.93808	4.23989	0.000101258	15.7059	0.901869	0.941176	0.28972	ENSMFAG00000036180	0	PTTG1
5.71942	18.2254	1.91864e-05	3.37388	0.305635	3.06825	1.94218	4.19431	6.99122e-05	10.3529	1.13084	1	0.514019	ENSMFAG00000000687	1	MYL9
4.12464	16.216	0.000774302	2.85973	-0.170084	3.02982	1.47429	4.58534	0.00250561	4.58824	0.196262	0.882353	0.14486	ENSMFAG00000045970	0	CDKN3
8.18979	17.6655	2.00754e-07	2.95201	-0.0712001	3.02321	2.24661	3.7998	7.86517e-07	29.5882	2.66355	1	0.714953	ENSMFAG00000041134	0	NUCKS1
4.81391	16.8714	0.00016537	1.95727	-0.979511	2.93678	1.64892	4.22465	0.00056653	31	3.45327	1	0.780374	ENSMFAG00000045453	1	HSPB1
6.86434	17.8916	2.08365e-06	-3.11774	-5.99762	2.87988	1.99807	3.76169	7.91425e-06	182.059	10.0935	1	0.257009	ENSMFAG00000046421	0	COX3
5.84025	16.2773	2.34211e-05	2.40175	-0.441904	2.84365	1.81288	3.87442	8.49971e-05	5.05882	0.140187	0.941176	0.107477	ENSMFAG00000029871	0	NLRP2
3.46326	16.7401	0.00302806	2.81545	-0.00059909	2.81605	1.09848	4.53362	0.00908672	5.23529	0.331776	0.764706	0.154206	ENSMFAG00000044554	1	ASPM
4.62354	16.2479	0.00027123	2.3989	-0.401386	2.80028	1.51794	4.08263	0.000913134	4.05882	0.191589	0.941176	0.116822	ENSMFAG00000003315	0	ASS1
5.53123	16.1365	4.42082e-05	2.39409	-0.401863	2.79596	1.72511	3.8668	0.000158067	3.41176	0.0420561	0.823529	0.0420561	ENSMFAG00000040855	0	DMRTB1
4.24642	18.6499	0.00045272	4.02982	1.33498	2.69484	1.36489	4.02479	0.00149632	3.94118	0.67757	1	0.420561	ENSMFAG00000044413	0	PTK7
4.00432	18.9202	0.000764066	4.61681	1.93285	2.68396	1.28068	4.08724	0.00247517	56.9412	9.96729	1	0.878505	ENSMFAG00000041588	1	STMN1
3.89084	18.2227	0.00105023	4.44564	1.7763	2.66935	1.22925	4.10944	0.00334951	6.64706	1.4486	1	0.598131	ENSMFAG00000043867	1	SLC9A3R1
6.83706	17.6837	2.33825e-06	2.89797	0.281599	2.61637	1.81137	3.42137	8.86437e-06	7.29412	0.719626	1	0.434579	ENSMFAG00000033694	0	ATP6V1B2
4.92121	16.4232	0.000142499	2.40608	-0.165784	2.57186	1.4663	3.67743	0.000490428	4.94118	0.266355	0.882353	0.200935	ENSMFAG00000019058	0	ENAH
4.21469	16.5623	0.000613899	2.12537	-0.439294	2.56466	1.27824	3.85108	0.00200428	7.70588	0.341121	0.823529	0.168224	ENSMFAG00000037072	0	MKI67
7.48495	16.8817	9.32014e-07	1.84676	-0.672438	2.5192	1.80872	3.22968	3.58716e-06	14.2353	0.621495	1	0.341121	ENSMFAG00000001891	0	HMGB3
4.49247	16.5932	0.000339307	2.58057	0.0686478	2.51193	1.33003	3.69382	0.00113338	7.76471	0.672897	1	0.397196	ENSMFAG00000034066	1	LBR
3.79748	16.2436	0.00154405	2.24511	-0.245585	2.4907	1.10198	3.87941	0.00481649	8.41176	0.551402	1	0.336449	ENSMFAG00000031561	0	HNRNPA1
3.77641	16.6694	0.00155178	2.2331	-0.23136	2.46446	1.08553	3.84339	0.00483892	1.76471	0.102804	0.823529	0.0607477	ENSMFAG00000030465	0
4.30216	20.6249	0.00032674	3.03705	0.583787	2.45327	1.26607	3.64046	0.00109385	13.1176	1.61215	0.941176	0.481308	ENSMFAG00000042475	0	ARL6IP1
6.39004	16.8591	6.98755e-06	2.16386	-0.255073	2.41893	1.61976	3.2181	2.5979e-05	4.64706	0.228972	0.941176	0.158879	ENSMFAG00000035988	0	DLGAP5
5.91427	18.3138	1.25224e-05	-2.75186	-5.1618	2.40995	1.55491	3.26498	4.6013e-05	157.294	10.7383	1	0.336449	ENSMFAG00000046418	0	COX2
-7.51346	28.7362	2.95345e-08	-0.573458	1.18837	-1.76183	-2.24161	-1.28205	1.25564e-07	4.70588	3.79439	0.882353	0.831776	ENSMFAG00000036346	0	PRDX4
-8.1661	62.0304	2.0321e-11	-0.214723	1.5489	-1.76363	-2.19534	-1.33191	2.47778e-09	1.88235	1.89252	0.882353	0.682243	ENSMFAG00000003959	0	HEXB
-7.42111	167.27	5.59019e-12	-0.290301	1.4765	-1.7668	-2.23682	-1.29677	8.56398e-10	0.0588235	0.35514	0.0588235	0.280374	ENSMFAG00000003928	0	ENO2
-4.1994	213.026	3.93285e-05	-0.0859256	1.70905	-1.79498	-2.63753	-0.952431	0.000140957	0	0.0794393	0	0.0747664	ENSMFAG00000031690	0	NGEF
-3.95902	53.6394	0.000223103	0.20835	2.00398	-1.79563	-2.7051	-0.886172	0.00075708	0.117647	0.345794	0.117647	0.247664	ENSMFAG00000044414	0	EPO
-17.2711	35.1701	9.33744e-19	-1.17695	0.623118	-1.80007	-2.01162	-1.58852	8.36821e-16	89.9412	45.4206	1	1	ENSMFAG00000045980	0	RPS29
-3.60441	32.301	0.0010392	-1.41649	0.43959	-1.85608	-2.90461	-0.80755	0.00331788	0.823529	1.56542	0.352941	0.401869	ENSMFAG00000035516	0	MT1X
-8.9331	218.135	1.76005e-16	-4.84653	-2.98104	-1.86549	-2.27708	-1.45391	9.85847e-14	1.11765	6.71028	0.294118	0.38785	ENSMFAG00000030451	0	XAGE3
-5.51577	217.271	9.82111e-08	-2.93212	-1.0545	-1.87762	-2.54855	-1.20669	3.87654e-07	0	1.3972	0	0.172897	ENSMFAG00000002580	0	LOC102137969
-9.11298	33.6756	1.30164e-10	0.133021	2.0357	-1.90268	-2.32714	-1.47822	1.07514e-08	16.1765	8.89252	1	0.971963	ENSMFAG00000039551	0	PPDPF
-9.75888	44.1366	1.36488e-12	-0.817196	1.09588	-1.91308	-2.30813	-1.51803	2.42219e-10	0.705882	1.6028	0.470588	0.640187	ENSMFAG00000029942	0	RRAS
-11.1519	33.6413	7.65406e-13	-1.2965	0.625138	-1.92164	-2.27197	-1.57132	1.52435e-10	0.470588	1.96729	0.235294	0.696262	ENSMFAG00000024955	0
-6.0845	39.7756	3.67139e-07	-0.216618	1.71202	-1.92863	-2.56938	-1.28789	1.42932e-06	0.588235	1.11215	0.352941	0.514019	ENSMFAG00000031336	0	ALDOC
-6.95807	53.2087	5.17038e-09	-0.16379	1.78445	-1.94824	-2.50979	-1.38669	7.87015e-08	0.588235	1.02336	0.352941	0.504673	ENSMFAG00000034276	0	TSPYL2
-4.16088	25.7215	0.000312427	0.825302	2.78601	-1.96071	-2.92983	-0.991583	0.0010473	8	5.71495	0.882353	0.859813	ENSMFAG00000031715	0	SLC39A4
-7.22692	65.1624	6.79898e-10	-0.301507	1.66004	-1.96154	-2.50358	-1.4195	4.5303e-08	0.176471	0.607477	0.176471	0.415888	ENSMFAG00000033077	0	EFEMP2
-6.09505	213.175	5.05944e-09	-0.168427	1.81636	-1.98479	-2.62667	-1.3429	7.87015e-08	0	0.182243	0	0.163551	ENSMFAG00000046059	0	CATSPERG
-5.10031	163.399	9.30831e-07	-0.0331572	1.95332	-1.98648	-2.75554	-1.21741	3.58338e-06	0.0588235	0.350467	0.0588235	0.182243	ENSMFAG00000007750	0	NRN1
-7.29781	55.1288	1.21106e-09	-0.664699	1.33223	-1.99693	-2.54528	-1.44859	7.56344e-08	0.411765	0.976636	0.235294	0.490654	ENSMFAG00000046648	0
-9.94877	87.1373	5.06124e-16	-0.979949	1.05463	-2.03457	-2.44104	-1.62811	2.45183e-13	0.647059	1.57944	0.294118	0.542056	ENSMFAG00000040753	0	TGFB1
-5.89171	34.0779	1.18063e-06	0.373523	2.45717	-2.08365	-2.80231	-1.36499	4.52169e-06	1.05882	1.40187	0.647059	0.621495	ENSMFAG00000045305	0	WDR54
-9.20916	27.0574	7.90684e-10	-0.364015	1.7263	-2.09031	-2.55599	-1.62463	5.21038e-08	38.0588	22.5654	1	0.981308	ENSMFAG00000032800	0
-5.08559	53.3482	4.84576e-06	0.387352	2.49968	-2.11233	-2.9453	-1.27936	1.81327e-05	0.470588	0.691589	0.352941	0.420561	ENSMFAG00000043521	0	NSG1
-3.65906	20.7128	0.00148972	1.46305	3.57933	-2.11629	-3.32009	-0.912486	0.00465594	70.6471	29.7897	1	0.995327	ENSMFAG00000044914	0	S100A10
-5.30939	28.6968	1.10736e-05	1.10477	3.23541	-2.13065	-2.95177	-1.30952	4.07645e-05	6.29412	4.42523	1	0.883178	ENSMFAG00000046306	1	PNRC1
-9.4516	39.5628	1.06847e-11	-0.753495	1.42861	-2.18211	-2.64888	-1.71534	1.3979e-09	13.7059	8.69626	1	0.939252	ENSMFAG00000038741	0	P4HB
-6.17763	25.5112	1.69245e-06	0.303608	2.49091	-2.1873	-2.91578	-1.45882	6.45435e-06	8.29412	5.29907	1	0.934579	ENSMFAG00000007233	0	CD81
-5.83771	46.3536	4.94559e-07	-2.66333	-0.455116	-2.20821	-2.96947	-1.44696	1.91913e-06	1.82353	2.43458	0.294118	0.598131	ENSMFAG00000038764	0	TIMP1
-4.27169	28.2963	0.000198461	-3.09882	-0.883019	-2.2158	-3.27784	-1.15376	0.000676664	2.52941	2.62617	0.294118	0.574766	ENSMFAG00000033990	0	COL1A1
-6.29943	56.3911	4.80937e-08	-0.293269	1.95486	-2.24813	-2.96293	-1.53332	1.91392e-07	0.588235	1.26168	0.294118	0.46729	ENSMFAG00000033324	0	ANKRD37
-5.15101	213.023	5.88963e-07	-0.0841553	2.26618	-2.35033	-3.24974	-1.45092	2.27807e-06	0	0.14486	0	0.11215	ENSMFAG00000030739	0	NOXA1
-7.81669	43.2625	8.28925e-10	0.12759	2.4834	-2.35581	-2.9635	-1.74812	5.4225e-08	2.88235	2.78505	0.823529	0.757009	ENSMFAG00000037663	0	HCFC1R1
-10.7215	67.9825	2.94334e-16	-0.765824	1.61585	-2.38167	-2.82495	-1.9384	1.55166e-13	0.941176	2.02336	0.588235	0.700935	ENSMFAG00000040077	0	P4HA2
-6.96664	213.364	3.96801e-11	-0.282944	2.10214	-2.38508	-3.05992	-1.71024	3.99565e-09	0	0.364486	0	0.214953	ENSMFAG00000039064	0
-20.3899	70.7117	2.49042e-31	-1.02669	1.36166	-2.38835	-2.62192	-2.15477	2.23191e-27	45.8235	30.9112	1	1	ENSMFAG00000003050	0	MIF
-6.69897	213.171	1.83776e-10	-0.169665	2.22806	-2.39772	-3.10325	-1.6922	1.42597e-08	0	0.242991	0	0.191589	ENSMFAG00000002678	0	PCYT1B
-5.25192	66.7677	1.68821e-06	0.197514	2.62196	-2.42444	-3.34592	-1.50297	6.44093e-06	0.235294	0.588785	0.176471	0.350467	ENSMFAG00000045903	0	CPZ
-6.19111	216.172	2.96592e-09	-5.01951	-2.52873	-2.49078	-3.28375	-1.69782	7.87015e-08	0.0588235	5.75234	0.0588235	0.191589	ENSMFAG00000037707	0	CGA
-6.10924	27.2416	1.52943e-06	-0.0493666	2.45062	-2.49999	-3.33928	-1.6607	5.84636e-06	5	3.5	0.764706	0.859813	ENSMFAG00000036133	1	FSTL1
-4.76279	56.8472	1.35891e-05	0.633504	3.13386	-2.50036	-3.55167	-1.44905	4.98407e-05	0.294118	0.668224	0.294118	0.350467	ENSMFAG00000031208	0	TTYH1
-4.60107	23.7336	0.000117366	0.43904	2.94319	-2.50415	-3.6281	-1.3802	0.000406899	1.47059	1.51869	0.411765	0.635514	ENSMFAG00000041868	1	LOXL2
-5.30521	24.6679	1.76641e-05	1.84265	4.35289	-2.51024	-3.48541	-1.53507	6.44042e-05	22.9412	12.2944	1	0.985981	ENSMFAG00000044848	0	SPINT2
-6.53427	29.9535	3.18807e-07	-0.235863	2.31916	-2.55502	-3.35364	-1.75641	1.2429e-06	6.29412	4.46729	0.882353	0.892523	ENSMFAG00000042941	0	CST3
-4.59173	62.9605	2.15737e-05	1.17569	3.76249	-2.5868	-3.7126	-1.461	7.84674e-05	1.29412	1.77103	0.823529	0.53271	ENSMFAG00000033180	0	NNAT
-7.05084	101.621	2.20236e-10	0.00746862	2.59813	-2.59066	-3.31948	-1.86184	1.67527e-08	0.235294	0.897196	0.235294	0.429907	ENSMFAG00000002016	0	OPLAH
-7.73301	213.164	4.11107e-13	-0.183575	2.49046	-2.67403	-3.35564	-1.99242	9.69563e-11	0	0.252336	0	0.233645	ENSMFAG00000003329	0	FGF11
-8.64552	228.146	9.57751e-16	-1.69346	0.99543	-2.68889	-3.30172	-2.07606	4.29168e-13	0.235294	1.75234	0.117647	0.453271	ENSMFAG00000041283	0	ZFAT
-11.9462	122.18	2.87431e-22	-2.6748	0.102232	-2.77703	-3.23721	-2.31686	4.29325e-19	1.82353	3	0.705882	0.757009	ENSMFAG00000031451	0	COL6A2
-6.2262	35.58	3.63881e-07	1.09824	3.91901	-2.82076	-3.73996	-1.90156	1.41695e-06	3.52941	3.26636	0.882353	0.831776	ENSMFAG00000031315	0	PLD3
-5.38269	40.703	3.31474e-06	0.0903041	2.93906	-2.84875	-3.91782	-1.77969	1.24844e-05	0.352941	1.02336	0.176471	0.453271	ENSMFAG00000044340	0	TUBB2B
-13.5447	218.862	9.2435e-31	-0.970854	1.90491	-2.87577	-3.29421	-2.45732	5.52268e-27	0	1.09346	0	0.514019	ENSMFAG00000040719	0
-9.00878	193.015	2.02669e-16	-3.05167	-0.172158	-2.87952	-3.50994	-2.24909	1.1008e-13	0.470588	1.92056	0.176471	0.523364	ENSMFAG00000036088	0	LUM
-8.20984	48.8561	9.34146e-11	-0.0273843	2.85491	-2.88229	-3.58786	-2.17672	8.12797e-09	0.470588	1.40187	0.352941	0.602804	ENSMFAG00000044383	0	TMEM191C
-6.01595	63.3864	9.79206e-08	-3.51564	-0.562321	-2.95331	-3.93421	-1.97242	3.86592e-07	3.29412	4.74766	0.352941	0.579439	ENSMFAG00000001907	0	IGFBP3
-8.18679	213.466	2.42188e-14	-0.389978	2.59932	-2.9893	-3.70904	-2.26957	8.03886e-12	0	0.523364	0	0.294393	ENSMFAG00000044238	0	MGARP
-5.78622	213.017	2.54855e-08	-0.0854838	2.95276	-3.03825	-4.07327	-2.00322	1.14344e-07	0	0.182243	0	0.140187	ENSMFAG00000040633	0	PRELP
-8.14881	47.4689	1.42305e-10	-1.16642	1.9387	-3.10512	-3.8715	-2.33874	1.1438e-08	0.882353	2.41121	0.411765	0.654206	ENSMFAG00000032947	0	EMP3
-4.52461	23.5573	0.000144687	0.685831	3.79175	-3.10592	-4.52409	-1.68774	0.000497481	3.35294	2.60748	0.705882	0.794393	ENSMFAG00000040946	1	CCND2
-7.10734	53.5981	2.8632e-09	0.318523	3.45052	-3.132	-4.01564	-2.24836	7.87015e-08	0.764706	1.33645	0.470588	0.593458	ENSMFAG00000040747	0	LOC102139876
-5.05877	44.3853	7.79e-06	1.37663	4.5283	-3.15167	-4.40695	-1.89638	2.88965e-05	0.882353	1.20561	0.588235	0.551402	ENSMFAG00000042648	0	C19H19orf33
-5.30399	49.2187	2.67806e-06	1.38585	4.55581	-3.16996	-4.37086	-1.96906	1.0129e-05	0.764706	1.20093	0.588235	0.528037	ENSMFAG00000038773	1	TM7SF2
-4.35442	63.4321	4.9633e-05	0.404856	3.70733	-3.30248	-4.81786	-1.7871	0.000176582	0.0588235	0.261682	0.0588235	0.196262	ENSMFAG00000000956	0	SLC4A4
-4.12308	35.0138	0.000218229	1.08628	4.39434	-3.30806	-4.93685	-1.67927	0.000741522	0.352941	0.635514	0.235294	0.369159	ENSMFAG00000032048	0	IRX3
-4.70259	43.7326	2.58543e-05	2.50542	5.92079	-3.41537	-4.87934	-1.95141	9.35996e-05	1.23529	1.3972	0.705882	0.626168	ENSMFAG00000035661	0	CNFN
-9.37352	53.0648	7.59765e-13	0.882228	4.4561	-3.57388	-4.33859	-2.80916	1.52435e-10	138.059	78.743	1	1	ENSMFAG00000001880	0	GAPDH
-5.22022	127.353	7.05939e-07	0.274326	3.92651	-3.65218	-5.03657	-2.26779	2.7264e-06	0.0588235	0.28972	0.0588235	0.186916	ENSMFAG00000040832	0	GNG4
-10.9782	57.8932	8.94021e-16	-0.0458954	3.66671	-3.71261	-4.38958	-3.03564	4.10883e-13	8.70588	7.80374	1	0.948598	ENSMFAG00000030507	0	P4HA1
-8.86463	213.23	3.08907e-16	-0.282935	3.48374	-3.76668	-4.60424	-2.92911	1.58196e-13	0	0.570093	0	0.341121	ENSMFAG00000000134	0	DLK2
-14.7032	70.3134	3.86897e-23	-0.433446	3.39292	-3.82637	-4.34536	-3.30738	6.3043e-20	6.70588	8.76168	0.941176	0.953271	ENSMFAG00000031641	0	FAM162A
-6.11932	88.647	2.49528e-08	0.179329	4.05568	-3.87635	-5.13509	-2.61761	1.13401e-07	0.0588235	0.425234	0.0588235	0.285047	ENSMFAG00000046289	0	KISS1
-3.56653	25.9651	0.00143393	1.12149	5.08942	-3.96793	-6.25494	-1.68091	0.00449097	0.470588	0.738318	0.117647	0.378505	ENSMFAG00000045029	1	SPON1
-6.11035	52.012	1.28744e-07	1.79439	5.78394	-3.98955	-5.29972	-2.67939	5.06277e-07	1.17647	1.50935	0.705882	0.616822	ENSMFAG00000041182	0	HPN
-9.07284	24.7292	2.42607e-09	-0.0950616	3.94602	-4.04108	-4.95892	-3.12325	7.87015e-08	29.7647	23.6495	1	0.995327	ENSMFAG00000036887	0	BNIP3
-3.25111	30.101	0.00283075	2.44456	6.70197	-4.25741	-6.93144	-1.58338	0.00853318	0.470588	1.06075	0.294118	0.341121	ENSMFAG00000031247	0	COL2A1
-3.35554	22.9719	0.00274101	2.28977	6.56937	-4.27959	-6.9181	-1.64108	0.00828636	2.05882	2.23832	0.470588	0.654206	ENSMFAG00000035564	0	SFRP1
-8.25796	30.1872	3.07509e-09	-0.44535	3.86452	-4.30987	-5.37547	-3.24428	7.87015e-08	6.29412	6.21028	0.941176	0.957944	ENSMFAG00000038613	0	SPARC
-7.1336	68.0123	8.14012e-10	0.484392	4.84749	-4.3631	-5.58358	-3.14262	5.34445e-08	0.294118	1.01402	0.235294	0.471963	ENSMFAG00000002078	0	TMEM255B
-6.38841	69.2295	1.6561e-08	-1.31382	3.11247	-4.4263	-5.80844	-3.04416	8.52403e-08	2.52941	5.08411	0.411765	0.579439	ENSMFAG00000032207	0	NPPB
-6.66288	30.8349	1.94012e-07	0.923983	5.47022	-4.54624	-5.93815	-3.15433	7.60602e-07	1.47059	2.81776	0.647059	0.771028	ENSMFAG00000033014	1	SPAG4
-13.0179	228.028	2.44731e-29	-0.907447	3.99002	-4.89746	-5.63876	-4.15617	8.77313e-26	0.0588235	1.85047	0.0588235	0.640187	ENSMFAG00000028216	0
-17.6169	218.069	8.60502e-44	-1.70807	3.45083	-5.15889	-5.73605	-4.58174	1.54236e-39	0	3.34579	0	0.728972	ENSMFAG00000027138	0
-4.51778	33.8757	7.22899e-05	2.1953	7.46312	-5.26782	-7.63778	-2.89787	0.000254163	0.705882	1.47664	0.352941	0.471963	ENSMFAG00000036633	1	PLP1
-6.25215	27.5346	1.0018e-06	2.93738	8.22204	-5.28466	-7.01741	-3.55192	3.84998e-06	113.412	52.6636	1	1	ENSMFAG00000030943	0	TPM1
-9.89451	213.069	3.09752e-19	-0.232941	5.45344	-5.68638	-6.81921	-4.55356	3.26588e-16	0	0.686916	0	0.364486	ENSMFAG00000002722	0	COL11A1
-6.44736	61.4322	1.99236e-08	1.49543	7.73987	-6.24444	-8.18085	-4.30802	9.63363e-08	1.58824	4.66822	0.529412	0.53271	ENSMFAG00000035336	1	DLK1
-4.50073	20.6485	0.000203625	9.30788	15.579	-6.27116	-9.17183	-3.3705	0.000693478	61.1765	37.243	1	1	ENSMFAG00000000818	1	MDK
-5.46037	32.9925	4.7428e-06	2.97827	9.82749	-6.84922	-9.40124	-4.2972	1.77548e-05	0.764706	1.45794	0.411765	0.560748	ENSMFAG00000045094	0	NTRK2
-11.7925	213.161	4.89276e-25	-0.292209	6.79585	-7.08806	-8.27285	-5.90326	9.74419e-22	0	1.36916	0	0.481308	ENSMFAG00000028649	0	MIA
-5.79071	24.6842	5.13834e-06	1.45794	8.69237	-7.23443	-9.80912	-4.65975	1.91994e-05	7.58824	7.63551	0.588235	0.864486	ENSMFAG00000045679	0	PMP22
-12.8001	223.712	1.64909e-28	-0.325737	7.19041	-7.51615	-8.67329	-6.35901	4.92639e-25	0.0588235	1.85047	0.0588235	0.574766	ENSMFAG00000044908	0	CA9
-12.0927	53.9078	5.54892e-17	2.38399	9.98937	-7.60538	-8.86635	-6.34441	3.42962e-14	16.1765	16.2243	1	0.985981	ENSMFAG00000035734	0	NPC2
-12.8205	213.276	2.84558e-28	-0.6202	7.41782	-8.03802	-9.27387	-6.80218	7.28632e-25	0	2.28972	0	0.560748	ENSMFAG00000043699	0	LOX
-12.0246	40.0959	7.0707e-15	2.68822	11.5465	-8.85827	-10.347	-7.3695	2.53471e-12	21.2941	21.986	1	0.990654	ENSMFAG00000000608	0	CD99
-13.9485	166.434	8.71345e-30	0.0761104	9.36094	-9.28483	-10.599	-7.97062	3.9045e-26	1.05882	4.63551	0.529412	0.827103	ENSMFAG00000043390	0	RARRES2
-3.83288	18.4283	0.00117555	7.89447	17.3753	-9.48086	-14.669	-4.29275	0.00372798	3.58824	9.60748	0.647059	0.85514	ENSMFAG00000040116	1	IGFBP5
-8.57166	32.4054	7.68989e-10	-2.36598	7.61367	-9.97965	-12.35	-7.60929	5.08611e-08	10	21.8738	0.705882	0.901869	ENSMFAG00000003332	0	VIM
-10.0537	20.2893	2.50144e-09	7.34656	18.0356	-10.6891	-12.9048	-8.4733	7.87015e-08	53.9412	51.9206	1	1	ENSMFAG00000042185	0	APOE
-15.6502	26.6484	5.91655e-15	2.45486	19.2313	-16.7764	-18.9773	-14.5756	2.3054e-12	8.35294	56.9299	1	0.953271	ENSMFAG00000040045	0	IGFBP2
