# Supplementary material for: Amnion signals are essential for mesoderm formation in primates
Source: Nat Commun. 2021 Aug 26;12:5126. doi: 10.1038/s41467-021-25186-2 (PMC8390679; doi:10.1038/s41467-021-25186-2)
Supplement: Supplementary file 7 — Supplementary Data 6 [file 41467_2021_25186_MOESM7_ESM.xlsx]

## Sheet: Chemicals
Chemical name	Developer	Catelog number
Cas9 protein	Thermo Fisher Scientific	Cat. #A36499
BMP4	PeproTech	Cat. #120-05
bFGF	R&D System	Cat. #233-FB-010
Activin A	PeproTech	Cat. #120-14P
rhFSH	Merck Serono	GONSL-F
rhCG	Merck Serono	OVIDREL
b-estrodiol	Sigma Aldrich	Cat. #E8875
progesterone	Sigma Aldrich	Cat. #P0130
LY294002	Tocris	Cat. #1130
Y-27632	Tocris	Cat. #1254
DMEM/F12	Thermo Fisher Scientific	Cat. #12634-010
Essential 6 (E6)	Thermo Fisher Scientific	Cat. #A1516401
Essential 8 (E8)	Thermo Fisher Scientific	Cat. #A1517001
mTeSR1 medium	STEMCELL Technologies	mTeSR1
Sequential Blast. Medium	Origio	Cat. #83060010
Versene	Thermo Fisher Scientific	Cat. #15040-066
Matrigel	Corning	Cat. #354277
Vitronectin	Thermo Fisher Scientific	Cat. #A31804
Geltrex	Thermo Fisher Scientific	Cat. #A1413202
Fetal bovine serum	Corning	Cat. #35-016-CV
Fetal calf serum	Hyclone	Cat. #SH30088.02
Knockout serum replacement	Thermo Fisher Scientific	Cat. #10828-010
Tyrode’s Solution, acidic	Sigma Aldrich	Cat. #T1788
Insulin-Transferrin-Selenium-Ethanolamine (ITS –X)	Thermo Fisher Scientific	Cat. #51500-056
l-Glutamine	Thermo Fisher Scientific	Cat. #25030-081
N-aceyl-l-cysteine	Sigma Aldrich	Cat. #A7250
Penicillin/Streptomycin	Thermo Fisher Scientific	Cat. #15070-063
TrypLE Express Enzyme	Thermo Fisher Scientific	Cat. #12604-013
Bovine Serum Albumin	Sigma Aldrich	Cat. #A7906
MEM amino acid	Sigma Aldrich	Cat. #M5550
MEM non-essential amino acid	Sigma Aldrich	Cat. #M7145
Polyvinyl alcohol	Sigma Aldrich	Cat. #P8136
Calcium chloride dehydrate	Sigma Aldrich	Cat. #C7902
Magnesium chloride	Sigma Aldrich	Cat. #M4880
Potassium chloride	Sigma Aldrich	Cat. #P5405
Sodium chloride	Sigma Aldrich	Cat. #S5886
Sodium bicarbonate	Sigma Aldrich	Cat. #S4019
Sodium DL-lactate solution	Sigma Aldrich	Cat. #L7900
Gentamicin	Sigma Aldrich	Cat. #G1272
Mineral oil	Sigma Aldrich	Cat. #M8410
Collagenase type IV	STEMCELL Technologies	Cat. #07909
QuickExtract DNA Extraction Solution	Biosearch Technologies	Cat. #QE09050
Phusion® High-Fidelity PCR Master Mix with HF Buffer	New England Biolads	Cat. #M0531S
AMPure XP	Beckman Coulter	Cat. #A63880
Direct-zol RNA miniprep	Zymo Research	Cat. #R2051
GoScript Reverse Transcriptase	Promega	Cat. #A5000
PowerUp SYBR Green Master Mix	Thermo Fisher Scientific	Cat. #A25742
RIPA lysis and extraction buffer	Thermo Fisher Scientific	Cat. #89900
Halt Protease&Phosphatase inhibitor cocktail	Thermo Fisher Scientific	Cat. #78442
Pierce BCA protein assay kit	Thermo Fisher Scientific	Cat. #23227
NuPAGE LDS sample buffer	Thermo Fisher Scientific	Cat. #NP0007
NuPAGE 10% Bis-Tris protein Gel	Thermo Fisher Scientific	Cat. #NP0315BOX
MOPS SDS running buffer	Thermo Fisher Scientific	Cat. #NP0001
TBS Buffer	Thermo Fisher Scientific	Cat. #28358
Tween-20	Sigma Aldrich	Cat. #1379
Trans-Blot Turbo Transfer Pack, mini format, PVDF	Bio-Rad	Cat. #1704156
SuperSignal West Femto Maximum Sensitivity Substrate	Thermo Fisher Scientific	Cat. #34095
Prestained Protein Ladder, 10 - 180 kDa	Thermo Fisher Scientific	Cat. #26616

## Sheet: Primers
Primer name	Primer sequences
genotyping NHP ISL1 Forward	CTCTTTCAGCTTTGGCAACC
genotyping NHP ISL1 Reversed	GAGCAGATCAAATTGCCCAT
genotyping human ISL1 Forward	ATTTCCCACTTAGCCACAGC
genotyping human ISL1 Reversed	GAGCAGATCAAATTGCCCAT
off-target human SAT1 Forward	TGTCCAGTGAAGAGGGTTGG
off-target human SAT1 Reversed	ATGGCGTTTGTGGGTCATTTT
off-target human KIF1C Forward	TCCTCCTGGCTCTCTCTAGC
off-target human KIF1C Reversed	TCGGCATAGCAAGGGGATTT
qPCR human ISL1 Forward	TCTCCGGATTTGGAATGGCA
qPCR human ISL1 Reversed	CCTTGCACCGCTTGTTTTGA
qPCR human GAPDH Forward	CGACAGTCAGCCGCATCTT
qPCR human GAPDH Reversed	CCCAATACGACCAAATCCGTTG
qPCR human BMP4 Forward	CTTCAGTCTGGGGAGGAGGA
qPCR human BMP4 Reversed	AAGCCCCTTTCCCAATCAGG
qPCR human WNT6 Forward	CAGCCCCTTGGTTATGGACC
qPCR human WNT6 Reversed	TCTCCCGAATGTCCTGTTGC
qPCR human BRA Forward	TGCTTCCCTGAGACCCAGTT
qPCR human BRA Reversed	GATCACTTCTTTCCTTTGCATCAAG
qPCR human CDX2 Forward	GGAACCTGTGCGAGTGGAT
qPCR human CDX2 Reversed	TCGATATTTGTCTTTCGTCCTG
qPCR human EOMES Forward	CACATTGTAGTGGGCAGTGG
qPCR human EOMES Reversed	CGCCACCAAACTGAGATGAT
qPCR human MESP1 Forward	GAAGTGGTTCCTTGGCAGAC
qPCR human MESP1 Reversed	TCCTGCTTGCCTCAAAGTGT

## Sheet: Antibodies
Antibody	Suppller	Catelog number	Clone number	Lot number
ISL1	DSHB	Cat. #39.4D5	39.4D5	8/4/16
ISL1	Millipore	Cat. #MABN1107	EP4182	Q2473128
OCT4	Santa Cruz	Cat. #sc-5279	C-10	D1813
NANOG	R&D Systems	Cat. #AF1997	polyclonal	KKJ0619022
Human/Mouse Brachyury Antibody	R&D Systems	Cat. #AF2085	polyclonal	KQP0619031
MIXL1	Sigma Aldrich	Cat. #HPA005662	polyclonal	0000009717
GABRP	Thermo Fisher Scientific	Cat. #PA5-46830	polyclonal	WA3165881A
SOX17	R&D Systems	Cat. #AF1924	polyclonal	KGA0916121
GATA3	Thermo Fisher Scientific	Cat. #MA1-028	1A12-1D9	UD277690
Vimentin	Millipore	Cat. #AB5733	polyclonal	338039
TFAP2c	Santa Cruz	Cat. #sc-12762	6E4/4	B0620
Alexa Flour 488 Donkey anti-Goat IgG(H+L) secondary antibody	Thermo Fisher Scientific	Cat. #A11055		1737907
Alexa Flour 488 Goat anti-mouse IgG1 secondary antibody	Thermo Fisher Scientific	Cat. #A21121		2040297
Alexa Flour 488 Goat anti-mouse IgG2b secondary antibody	Thermo Fisher Scientific	Cat. #A21141		1832037
Alexa Flour 568 Goat anti-mouse IgG2b secondary antibody	Thermo Fisher Scientific	Cat. #A21144		1837737
Alexa Flour 568 Goat anti-Chicken IgG(H+L) secondary antibody	Thermo Fisher Scientific	Cat. #A11041		1691230
Alexa Flour 647 Donkey anti-Rabbit IgG(H+L) secondary antibody	Thermo Fisher Scientific	Cat. #A31573		1458619
beta-Actin HRP-conjugated	Cell Signaling Technology	Cat. #5125	13E5	6
HRP-linked antibody anti-mouse IgG	Cell Signaling Technology	Cat. #7076		32
HRP-linked antibody anti-rabbit IgG	Cell Signaling Technology	Cat. #7074		24
