# Supplementary material for: Amnion signals are essential for mesoderm formation in primates
Source: Nat Commun. 2021 Aug 26;12:5126. doi: 10.1038/s41467-021-25186-2 (PMC8390679; doi:10.1038/s41467-021-25186-2)
Supplement: Supplementary file 9 — source data [file 41467_2021_25186_MOESM9_ESM.zip]

Archive with 4 entries (4 files):
- SourceData.xlsx
- __MACOSX/._SourceData.xlsx
- SourceDATA.pdf
- __MACOSX/._SourceDATA.pdf
