# Supplementary material for: Amnion signals are essential for mesoderm formation in primates
Source: Nat Commun. 2021 Aug 26;12:5126. doi: 10.1038/s41467-021-25186-2 (PMC8390679; doi:10.1038/s41467-021-25186-2)
Supplement: Supplementary file 9 — source data [file 41467_2021_25186_MOESM9_ESM.zip › SourceData.xlsx]

## Sheet: Fig5c
qPCR_BMP4
wildtype	ISL1-null	ISL1-null/modISL1
1.00382	0.4985	0.966
1.02228	0.3308	3.2464
0.958171	0.6052	1.5998
1.002	0.69	1.4781
0.995574	0.459911	0.911392
1.00445	0.481852	0.909157

## Sheet: Fig5e
BRA+
wildtype	ISL1-null	ISL1-null / mod-ISL1
45.6757	5.67568	16
55.4054	2.89474	15.8824
55.2632	4.32432	16.9444
46.2069	2.57143	35
49.6472	3.18182	24.2857
46.7742	3.94737	39.3333
39.4737	5.38462	10
22.4242	3.125	13.0303
54	5.45455	15.7576
60.8108	17.8947	32.9412
77.027	3.87	10

## Sheet: SuppFig9b
qPCR_ISL1_3'
wildtype	ISL1-null
1.00556	0.305483
0.994472	0.305022
1.00365	0.385312
0.996367	0.226796
1.0769	0.229115
0.928593	0.512143

## Sheet: SuppFig9d
qPCR_WNT6
wildtype	ISL1-null
1.0002	0.606598
1.04048	0.766204
0.961095	0.956593
0.856011	0.516576
1.01211	0.917941

## Sheet: SuppFig10
CDX2					TBXT					EOMES					MESP1
	hESC	wildtype	ISL1-null			hESC	wildtype	ISL1-null			hESC	wildtype	ISL1-null			hESC	wildtype	ISL1-null
anteriorPS	1	17.1778	5.62137		anteriorPS	1	6885.13	7733.56		anteriorPS	1	5147.88	7577.28		anteriorPS	1	133.98	165.254
	1	7.23498	3.38055			1	2382.08	2138.17			1	7520.21	9756.73			1	120.958	141.997
	1	11.1897	15.0496			1	3027.62	2312.66			1	8096.6	9732.01			1	113.587	156.67
	1	7.84965	8.73897			1	10087.5	11412.1			1	13444.5	10031.1			1	211.676	128.759
	1	1.90399	5.33728			1	5907.12	7074.05			1	12354.7	10814.2			1	155.205	156.158
posteriorPS	1	152.874	239.237		posteriorPS	1	2408.71	3270.87		posteriorPS	1	1540.4	2093.25		posteriorPS	1	15.3615	16.7921
	1	178.01	116.227			1	608.014	1208.7			1	2122.18	3721.21			1	8.5629	19.4766
	1	175.723	127.823			1	2109.38	6062.22			1	1479.72	3673.22			1	3.82388	19.9238
	1	264.695	206.404			1	686.44	617.595			1	3216.09	5330.53			1	10.7432	16.7407
	1	201.451	210.71			1	6193.62	2260.43			1	5284.51	2730.52			1	27.5697	5.60091

## Sheet: SuppFig11b
qPCR_ISL1
wildtype	no mod-ISL1	mod-ISL1∆9nt	mod-ISL1wt
1.0029	0.3311	22.1253	24.0595
0.999	0.640417	12.5619	13.3965
1.1007	0.699045	34.5491	27.6577
0.9085	0.636883	27.6595	29.5975
1.0134	0.6214	54.4166	39.7819

## Sheet: SuppFig11c
qPCR_BMP4
wildtype	no mod-ISL1	mod-ISL1∆9nt	mod-ISL1wt
1.0788	0.15973	0.656741	0.834925
0.927	0.441391	0.799509	0.6914
0.9981	0.7496	1.10077	1.02466
1.0019	0.667117	0.815068	0.888044
1.0004	0.722659	1.46941	1.37797

## Sheet: SuppFig11e
BRA+
wildtype	carrier-only	mod-ISL1∆9nt	mod-ISL1wt
19.5238	2.4	22.2222	17.3684
34.0909	3.47826	18.9474	14.5455
54	6.66667	8.5	30
70.57	3.2	9.04762	18.2353
40.8333	2.67857	20.5263	22.6667
62.35	1.01215	30.7018	17.5
42.5806	5.74088	28.6667	16.9231

## Sheet: SuppFig12a
BRA+
wildtype	+Noggin
44.708	0.5
46.3636	0.1
43.1818	0.05

## Sheet: SuppFig12b
BRA+
ISL1-null	+BMP4
0.833333	30
3.84615	17.1429
0.909091	32.8571
2.43309	23.3333
0.486618	21.6667
1.35227	53.6364
